# Supplementary material for: Phosphorylation-dependent pseudokinase domain dimerization drives full-length MLKL oligomerization
Source: Nat Commun. 2023 Oct 26;14:6804. doi: 10.1038/s41467-023-42255-w (PMC10603135; doi:10.1038/s41467-023-42255-w)
Supplement: Supplementary file 4 — Source Data [file 41467_2023_42255_MOESM4_ESM.xlsx]

## Sheet: Figure 1C
p-hCTD_d Dro:0.068 Ra:1.800 RGT:27.23 Vol: 69784. Chi^2: 0.137									hCTD_phos_1181_0001_to_hCTD_phos_1174_0001_sum.tif
0.000000E+00 0.000000E+00 0.000000E+00 0.208435E-01									q I Err
0.200000E-02 0.000000E+00 0.000000E+00 0.208227E-01									0.0050611946 0.024121396 0.0062079932
0.400000E-02 0.000000E+00 0.000000E+00 0.207610E-01									0.0054360976 0.024374783 0.0087685984
0.506119E-02 0.241214E-01 0.620799E-02 0.207117E-01									0.0058110007 0.020400557 0.0034325694
0.543610E-02 0.243748E-01 0.876860E-02 0.206915E-01									0.0061859037 0.020359180 0.0030007396
0.581100E-02 0.204006E-01 0.343257E-02 0.206700E-01									0.0065608066 0.021072333 0.0030557393
0.618590E-02 0.203592E-01 0.300074E-02 0.206470E-01									0.0069357095 0.018165803 0.0033476896
0.656081E-02 0.210723E-01 0.305574E-02 0.206227E-01									0.0073106123 0.020788339 0.0026639344
0.693571E-02 0.181658E-01 0.334769E-02 0.205969E-01									0.0076855151 0.019599694 0.0026618219
0.731061E-02 0.207883E-01 0.266393E-02 0.205698E-01									0.0080604178 0.020999223 0.0027805413
0.768552E-02 0.195997E-01 0.266182E-02 0.205412E-01									0.0084353204 0.019251917 0.0024839856
0.806042E-02 0.209992E-01 0.278054E-02 0.205113E-01									0.0088102229 0.020724946 0.0025722361
0.843532E-02 0.192519E-01 0.248399E-02 0.204800E-01									0.0091851254 0.019581493 0.0022724718
0.881022E-02 0.207249E-01 0.257224E-02 0.204473E-01									0.0095600278 0.020869895 0.0023457584
0.918513E-02 0.195815E-01 0.227247E-02 0.204133E-01									0.0099349301 0.019088293 0.0020647941
0.956003E-02 0.208699E-01 0.234576E-02 0.203779E-01									0.010309832 0.021045158 0.0021470435
0.993493E-02 0.190883E-01 0.206479E-02 0.203412E-01									0.010684734 0.020981294 0.0019558160
0.103098E-01 0.210452E-01 0.214704E-02 0.203031E-01									0.011059637 0.019776754 0.0020030336
0.106847E-01 0.209813E-01 0.195582E-02 0.202637E-01									0.011434538 0.019483197 0.0018264504
0.110596E-01 0.197768E-01 0.200303E-02 0.202229E-01									0.011809440 0.019967337 0.0018646208
0.114345E-01 0.194832E-01 0.182645E-02 0.201809E-01									0.012184342 0.020428949 0.0018514596
0.118094E-01 0.199673E-01 0.186462E-02 0.201375E-01									0.012559244 0.019961573 0.0018102823
0.121843E-01 0.204289E-01 0.185146E-02 0.200929E-01									0.012934145 0.020123298 0.0017203306
0.125592E-01 0.199616E-01 0.181028E-02 0.200469E-01									0.013309047 0.021252958 0.0017750095
0.129341E-01 0.201233E-01 0.172033E-02 0.199997E-01									0.013683948 0.020763122 0.0016671077
0.133090E-01 0.212530E-01 0.177501E-02 0.199512E-01									0.014058849 0.018815969 0.0017499334
0.136839E-01 0.207631E-01 0.166711E-02 0.199014E-01									0.014433750 0.020006975 0.0017432224
0.140588E-01 0.188160E-01 0.174993E-02 0.198504E-01									0.014808651 0.019829633 0.0015669250
0.144338E-01 0.200070E-01 0.174322E-02 0.197981E-01									0.015183552 0.020786552 0.0015976851
0.148087E-01 0.198296E-01 0.156693E-02 0.197446E-01									0.015558453 0.019236055 0.0015812587
0.151836E-01 0.207866E-01 0.159769E-02 0.196899E-01									0.015933353 0.019621037 0.0016164974
0.155585E-01 0.192361E-01 0.158126E-02 0.196340E-01									0.016308254 0.019262682 0.0014129351
0.159334E-01 0.196210E-01 0.161650E-02 0.195769E-01									0.016683154 0.020026120 0.0013824662
0.163083E-01 0.192627E-01 0.141294E-02 0.195185E-01									0.017058054 0.019095216 0.0014091596
0.166832E-01 0.200261E-01 0.138247E-02 0.194591E-01									0.017432954 0.020143031 0.0014845232
0.170581E-01 0.190952E-01 0.140916E-02 0.193984E-01									0.017807854 0.020552748 0.0013917856
0.174330E-01 0.201430E-01 0.148452E-02 0.193366E-01									0.018182754 0.018580947 0.0014770914
0.178079E-01 0.205527E-01 0.139179E-02 0.192736E-01									0.018557653 0.018364343 0.0013583987
0.181828E-01 0.185809E-01 0.147709E-02 0.192096E-01									0.018932553 0.020047832 0.0013962515
0.185577E-01 0.183643E-01 0.135840E-02 0.191444E-01									0.019307452 0.018903066 0.0014479225
0.189326E-01 0.200478E-01 0.139625E-02 0.190781E-01									0.019682351 0.018648550 0.0013421896
0.193075E-01 0.189031E-01 0.144792E-02 0.190107E-01									0.020057250 0.019381688 0.0014063475
0.196824E-01 0.186485E-01 0.134219E-02 0.189422E-01									0.020432149 0.018673443 0.0012943690
0.200572E-01 0.193817E-01 0.140635E-02 0.188727E-01									0.020807047 0.018788394 0.0013248945
0.204321E-01 0.186734E-01 0.129437E-02 0.188021E-01									0.021181946 0.018895827 0.0012776284
0.208070E-01 0.187884E-01 0.132489E-02 0.187305E-01									0.021556844 0.019118992 0.0012736681
0.211819E-01 0.188958E-01 0.127763E-02 0.186579E-01									0.021931742 0.018625152 0.0013227655
0.215568E-01 0.191190E-01 0.127367E-02 0.185842E-01									0.022306640 0.018440875 0.0012577618
0.219317E-01 0.186252E-01 0.132277E-02 0.185096E-01									0.022681537 0.018218027 0.0012401510
0.223066E-01 0.184409E-01 0.125776E-02 0.184340E-01									0.023056435 0.018581309 0.0012752859
0.226815E-01 0.182180E-01 0.124015E-02 0.183574E-01									0.023431332 0.018665183 0.0012014562
0.230564E-01 0.185813E-01 0.127529E-02 0.182799E-01									0.023806229 0.018538223 0.0011954924
0.234313E-01 0.186652E-01 0.120146E-02 0.182015E-01									0.024181126 0.018842146 0.0012278940
0.238062E-01 0.185382E-01 0.119549E-02 0.181221E-01									0.024556022 0.018598556 0.0012779386
0.241811E-01 0.188421E-01 0.122789E-02 0.180418E-01									0.024930919 0.018774272 0.0012906776
0.245560E-01 0.185986E-01 0.127794E-02 0.179607E-01									0.025305815 0.017568581 0.0012752792
0.249309E-01 0.187743E-01 0.129068E-02 0.178786E-01									0.025680711 0.017347305 0.0011765265
0.253058E-01 0.175686E-01 0.127528E-02 0.177957E-01									0.026055607 0.017789230 0.0011968743
0.256807E-01 0.173473E-01 0.117653E-02 0.177120E-01									0.026430502 0.017695251 0.0012008371
0.260556E-01 0.177892E-01 0.119687E-02 0.176275E-01									0.026805398 0.017444501 0.0012579758
0.264305E-01 0.176953E-01 0.120084E-02 0.175421E-01									0.027180293 0.017334916 0.0012379237
0.268054E-01 0.174445E-01 0.125798E-02 0.174560E-01									0.027555188 0.016927493 0.0012132580
0.271803E-01 0.173349E-01 0.123792E-02 0.173691E-01									0.027930082 0.017674380 0.0011623960
0.275552E-01 0.169275E-01 0.121326E-02 0.172814E-01									0.028304977 0.017711155 0.0014190096
0.279301E-01 0.176744E-01 0.116240E-02 0.171930E-01									0.028679871 0.017123711 0.0011415235
0.283050E-01 0.177112E-01 0.141901E-02 0.171038E-01									0.029054765 0.016266503 0.0012020348
0.286799E-01 0.171237E-01 0.114152E-02 0.170140E-01									0.029429658 0.016225243 0.0011621861
0.290548E-01 0.162665E-01 0.120203E-02 0.169234E-01									0.029804552 0.016526271 0.0012361825
0.294297E-01 0.162252E-01 0.116219E-02 0.168322E-01									0.030179445 0.016819834 0.0012003592
0.298046E-01 0.165263E-01 0.123618E-02 0.167403E-01									0.030554338 0.016726422 0.0011577074
0.301794E-01 0.168198E-01 0.120036E-02 0.166478E-01									0.030929230 0.015625986 0.0011988626
0.305543E-01 0.167264E-01 0.115771E-02 0.165547E-01									0.031304123 0.016044212 0.0011551924
0.309292E-01 0.156260E-01 0.119886E-02 0.164609E-01									0.031679015 0.015201808 0.0011277781
0.313041E-01 0.160442E-01 0.115519E-02 0.163666E-01									0.032053907 0.015856746 0.0010754443
0.316790E-01 0.152018E-01 0.112778E-02 0.162716E-01									0.032428798 0.016144779 0.0010725367
0.320539E-01 0.158567E-01 0.107544E-02 0.161762E-01									0.032803689 0.016306422 0.0011093167
0.324288E-01 0.161448E-01 0.107254E-02 0.160801E-01									0.033178580 0.015888640 0.0010640647
0.328037E-01 0.163064E-01 0.110932E-02 0.159836E-01									0.033553471 0.015382546 0.0010686584
0.331786E-01 0.158886E-01 0.106406E-02 0.158865E-01									0.033928362 0.015770810 0.0010583190
0.335535E-01 0.153825E-01 0.106866E-02 0.157890E-01									0.034303252 0.015661845 0.0011634972
0.339284E-01 0.157708E-01 0.105832E-02 0.156910E-01									0.034678141 0.015372365 0.0010325513
0.343033E-01 0.156618E-01 0.116350E-02 0.155925E-01									0.035053031 0.015048931 0.0010149426
0.346781E-01 0.153724E-01 0.103255E-02 0.154936E-01									0.035427920 0.015277753 0.0010099720
0.350530E-01 0.150489E-01 0.101494E-02 0.153942E-01									0.035802809 0.015121760 0.0011208765
0.354279E-01 0.152778E-01 0.100997E-02 0.152945E-01									0.036177698 0.014551276 0.0010487646
0.358028E-01 0.151218E-01 0.112088E-02 0.151943E-01									0.036552586 0.015035355 0.00099453041
0.361777E-01 0.145513E-01 0.104876E-02 0.150938E-01									0.036927474 0.015453050 0.00096922725
0.365526E-01 0.150354E-01 0.994530E-03 0.149929E-01									0.037302362 0.014802914 0.00097240528
0.369275E-01 0.154530E-01 0.969227E-03 0.148917E-01									0.037677249 0.015129276 0.00095340494
0.373024E-01 0.148029E-01 0.972405E-03 0.147902E-01									0.038052136 0.014536715 0.00097328635
0.376772E-01 0.151293E-01 0.953405E-03 0.146884E-01									0.038427023 0.014631346 0.00099260593
0.380521E-01 0.145367E-01 0.973286E-03 0.145862E-01									0.038801909 0.015261495 0.00093150232
0.384270E-01 0.146313E-01 0.992606E-03 0.144838E-01									0.039176795 0.014647636 0.0010352183
0.388019E-01 0.152615E-01 0.931502E-03 0.143811E-01									0.039551681 0.014217212 0.0010613248
0.391768E-01 0.146476E-01 0.103522E-02 0.142782E-01									0.039926567 0.013961469 0.00095248687
0.395517E-01 0.142172E-01 0.106132E-02 0.141751E-01									0.040301452 0.013982531 0.00091592994
0.399266E-01 0.139615E-01 0.952487E-03 0.140718E-01									0.040676336 0.014074284 0.00088428405
0.403015E-01 0.139825E-01 0.915930E-03 0.139682E-01									0.041051221 0.014356557 0.00091480880
0.406763E-01 0.140743E-01 0.884284E-03 0.138645E-01									0.041426105 0.013513253 0.00091581729
0.410512E-01 0.143566E-01 0.914809E-03 0.137606E-01									0.041800988 0.013369713 0.00092108353
0.414261E-01 0.135133E-01 0.915817E-03 0.136566E-01									0.042175872 0.013397884 0.00091524594
0.418010E-01 0.133697E-01 0.921084E-03 0.135525E-01									0.042550754 0.012781259 0.00091219588
0.421759E-01 0.133979E-01 0.915246E-03 0.134482E-01									0.042925637 0.012597903 0.00095707276
0.425508E-01 0.127813E-01 0.912196E-03 0.133439E-01									0.043300519 0.012828695 0.00087445238
0.429256E-01 0.125979E-01 0.957073E-03 0.132394E-01									0.043675401 0.012675190 0.00089713197
0.433005E-01 0.128287E-01 0.874452E-03 0.131349E-01									0.044050283 0.013270053 0.00087537808
0.436754E-01 0.126752E-01 0.897132E-03 0.130304E-01									0.044425164 0.012983686 0.00086845022
0.440503E-01 0.132701E-01 0.875378E-03 0.129258E-01									0.044800044 0.012778093 0.00087832224
0.444252E-01 0.129837E-01 0.868450E-03 0.128212E-01									0.045174925 0.012277618 0.00084467724
0.448000E-01 0.127781E-01 0.878322E-03 0.127166E-01									0.045549805 0.012194207 0.00085125948
0.451749E-01 0.122776E-01 0.844677E-03 0.126120E-01									0.045924684 0.011986139 0.00083931041
0.455498E-01 0.121942E-01 0.851259E-03 0.125074E-01									0.046299563 0.011842160 0.00082555900
0.459247E-01 0.119861E-01 0.839310E-03 0.124029E-01									0.046674442 0.012430583 0.00082398134
0.462996E-01 0.118422E-01 0.825559E-03 0.122984E-01									0.047049320 0.012101322 0.00080616763
0.466744E-01 0.124306E-01 0.823981E-03 0.121940E-01									0.047424198 0.012299284 0.00081882911
0.470493E-01 0.121013E-01 0.806168E-03 0.120897E-01									0.047799076 0.011576968 0.00081968728
0.474242E-01 0.122993E-01 0.818829E-03 0.119855E-01									0.048173953 0.011510792 0.00080999021
0.477991E-01 0.115770E-01 0.819687E-03 0.118814E-01									0.048548830 0.010967248 0.00080855607
0.481740E-01 0.115108E-01 0.809990E-03 0.117774E-01									0.048923706 0.011467273 0.00081979449
0.485488E-01 0.109672E-01 0.808556E-03 0.116736E-01									0.049298582 0.011454350 0.00083973811
0.489237E-01 0.114673E-01 0.819794E-03 0.115699E-01									0.049673457 0.011444326 0.00083971790
0.492986E-01 0.114544E-01 0.839738E-03 0.114664E-01									0.050048332 0.011614541 0.00081722391
0.496735E-01 0.114443E-01 0.839718E-03 0.113631E-01									0.050423207 0.011212043 0.00084115145
0.500483E-01 0.116145E-01 0.817224E-03 0.112599E-01									0.050798081 0.011407518 0.00084545421
0.504232E-01 0.112120E-01 0.841151E-03 0.111570E-01									0.051172955 0.010527154 0.00081740133
0.507981E-01 0.114075E-01 0.845454E-03 0.110543E-01									0.051547828 0.010473874 0.00080839152
0.511730E-01 0.105272E-01 0.817401E-03 0.109518E-01									0.051922701 0.010758877 0.00083052223
0.515478E-01 0.104739E-01 0.808392E-03 0.108495E-01									0.052297574 0.010872677 0.00084323116
0.519227E-01 0.107589E-01 0.830522E-03 0.107476E-01									0.052672446 0.010919511 0.00080547244
0.522976E-01 0.108727E-01 0.843231E-03 0.106458E-01									0.053047317 0.010176437 0.00088147649
0.526724E-01 0.109195E-01 0.805472E-03 0.105444E-01									0.053422188 0.0099256889 0.00084254913
0.530473E-01 0.101764E-01 0.881476E-03 0.104433E-01									0.053797059 0.010017404 0.00088662047
0.534222E-01 0.992569E-02 0.842549E-03 0.103424E-01									0.054171929 0.010173319 0.00081774701
0.537971E-01 0.100174E-01 0.886620E-03 0.102419E-01									0.054546799 0.010706554 0.00082569030
0.541719E-01 0.101733E-01 0.817747E-03 0.101417E-01									0.054921668 0.0094578302 0.00083014428
0.545468E-01 0.107066E-01 0.825690E-03 0.100419E-01									0.055296537 0.0096266904 0.00080202050
0.549217E-01 0.945783E-02 0.830144E-03 0.994238E-02									0.055671405 0.0096897745 0.00079921744
0.552965E-01 0.962669E-02 0.802021E-03 0.984324E-02									0.056046273 0.0097564460 0.00079954493
0.556714E-01 0.968977E-02 0.799217E-03 0.974447E-02									0.056421140 0.0097840583 0.00077881038
0.560463E-01 0.975645E-02 0.799545E-03 0.964609E-02									0.056796007 0.0094061431 0.00078883299
0.564211E-01 0.978406E-02 0.778810E-03 0.954809E-02									0.057170873 0.0095268735 0.00077976590
0.567960E-01 0.940614E-02 0.788833E-03 0.945050E-02									0.057545739 0.0088616267 0.00074525792
0.571709E-01 0.952687E-02 0.779766E-03 0.935332E-02									0.057920605 0.0088969574 0.00072543693
0.575457E-01 0.886163E-02 0.745258E-03 0.925656E-02									0.058295470 0.0093886753 0.00078431889
0.579206E-01 0.889696E-02 0.725437E-03 0.916023E-02									0.058670334 0.0092042825 0.00075082271
0.582955E-01 0.938868E-02 0.784319E-03 0.906434E-02									0.059045198 0.0086167113 0.00075699260
0.586703E-01 0.920428E-02 0.750823E-03 0.896889E-02									0.059420061 0.0088896334 0.00074337007
0.590452E-01 0.861671E-02 0.756993E-03 0.887390E-02									0.059794924 0.0087572682 0.00077161909
0.594201E-01 0.888963E-02 0.743370E-03 0.877937E-02									0.060169786 0.0086364842 0.00073385568
0.597949E-01 0.875727E-02 0.771619E-03 0.868532E-02									0.060544648 0.0085275102 0.00072168354
0.601698E-01 0.863648E-02 0.733856E-03 0.859175E-02									0.060919510 0.0087490202 0.00070115116
0.605446E-01 0.852751E-02 0.721684E-03 0.849866E-02									0.061294370 0.0079995796 0.00072882372
0.609195E-01 0.874902E-02 0.701151E-03 0.840607E-02									0.061669231 0.0082716466 0.00072510608
0.612944E-01 0.799958E-02 0.728824E-03 0.831398E-02									0.062044090 0.0081325214 0.00070992665
0.616692E-01 0.827165E-02 0.725106E-03 0.822241E-02									0.062418950 0.0079131578 0.00070960350
0.620441E-01 0.813252E-02 0.709927E-03 0.813135E-02									0.062793808 0.0078830164 0.00069598725
0.624190E-01 0.791316E-02 0.709604E-03 0.804082E-02									0.063168667 0.0082487571 0.00069903232
0.627938E-01 0.788302E-02 0.695987E-03 0.795083E-02									0.063543524 0.0071307757 0.00069394185
0.631687E-01 0.824876E-02 0.699032E-03 0.786138E-02									0.063918381 0.0072818552 0.00071857049
0.635435E-01 0.713078E-02 0.693942E-03 0.777247E-02									0.064293238 0.0080342620 0.00070804703
0.639184E-01 0.728186E-02 0.718570E-03 0.768412E-02									0.064668094 0.0079616105 0.00068631645
0.642932E-01 0.803426E-02 0.708047E-03 0.759633E-02									0.065042949 0.0073164470 0.00067901574
0.646681E-01 0.796161E-02 0.686316E-03 0.750911E-02									0.065417804 0.0072777796 0.00070751217
0.650429E-01 0.731645E-02 0.679016E-03 0.742245E-02									0.065792658 0.0072903804 0.00071191199
0.654178E-01 0.727778E-02 0.707512E-03 0.733638E-02									0.066167512 0.0071089820 0.00067891669
0.657927E-01 0.729038E-02 0.711912E-03 0.725088E-02									0.066542365 0.0071441033 0.00068425689
0.661675E-01 0.710898E-02 0.678917E-03 0.716597E-02									0.066917218 0.0073464153 0.00068230241
0.665424E-01 0.714410E-02 0.684257E-03 0.708166E-02									0.067292070 0.0069994721 0.00068398536
0.669172E-01 0.734642E-02 0.682302E-03 0.699794E-02									0.067666921 0.0068900702 0.00066433079
0.672921E-01 0.699947E-02 0.683985E-03 0.691482E-02									0.068041772 0.0068258344 0.00066862829
0.676669E-01 0.689007E-02 0.664331E-03 0.683230E-02									0.068416623 0.0070795266 0.00065996026
0.680418E-01 0.682583E-02 0.668628E-03 0.675040E-02									0.068791472 0.0067176065 0.00069022901
0.684166E-01 0.707953E-02 0.659960E-03 0.666911E-02									0.069166322 0.0066388383 0.00064425618
0.687915E-01 0.671761E-02 0.690229E-03 0.658843E-02									0.069541170 0.0069280690 0.00066857792
0.691663E-01 0.663884E-02 0.644256E-03 0.650837E-02									0.069916018 0.0060358614 0.00064788051
0.695412E-01 0.692807E-02 0.668578E-03 0.642893E-02									0.070290865 0.0063096960 0.00063026812
0.699160E-01 0.603586E-02 0.647881E-03 0.635012E-02									0.070665712 0.0058699238 0.00065333827
0.702909E-01 0.630970E-02 0.630268E-03 0.627193E-02									0.071040558 0.0062755634 0.00065454742
0.706657E-01 0.586992E-02 0.653338E-03 0.619437E-02									0.071415404 0.0054267148 0.00065264815
0.710406E-01 0.627556E-02 0.654547E-03 0.611745E-02									0.071790249 0.0062129096 0.00067496903
0.714154E-01 0.542671E-02 0.652648E-03 0.604116E-02									0.072165093 0.0057287832 0.00064157806
0.717902E-01 0.621291E-02 0.674969E-03 0.596552E-02									0.072539937 0.0060136785 0.00064357573
0.721651E-01 0.572878E-02 0.641578E-03 0.589051E-02									0.072914780 0.0059226746 0.00067313086
0.725399E-01 0.601368E-02 0.643576E-03 0.581615E-02									0.073289622 0.0054874263 0.00066376611
0.729148E-01 0.592267E-02 0.673131E-03 0.574243E-02									0.073664464 0.0058803961 0.00068127407
0.732896E-01 0.548743E-02 0.663766E-03 0.566936E-02									0.074039305 0.0055406258 0.00067916963
0.736645E-01 0.588040E-02 0.681274E-03 0.559694E-02									0.074414146 0.0055403325 0.00066037092
0.740393E-01 0.554063E-02 0.679170E-03 0.552517E-02									0.074788986 0.0054513115 0.00064428011
0.744141E-01 0.554033E-02 0.660371E-03 0.545406E-02									0.075163825 0.0052612854 0.00063487378
0.747890E-01 0.545131E-02 0.644280E-03 0.538359E-02									0.075538664 0.0047230812 0.00059051709
0.751638E-01 0.526129E-02 0.634874E-03 0.531378E-02									0.075913502 0.0050596210 0.00060976949
0.755387E-01 0.472308E-02 0.590517E-03 0.524463E-02									0.076288339 0.0050526534 0.00059612424
0.759135E-01 0.505962E-02 0.609769E-03 0.517612E-02									0.076663176 0.0050147598 0.00061393090
0.762883E-01 0.505265E-02 0.596124E-03 0.510827E-02									0.077038012 0.0047558285 0.00061327717
0.766632E-01 0.501476E-02 0.613931E-03 0.504108E-02									0.077412847 0.0045614961 0.00061272217
0.770380E-01 0.475583E-02 0.613277E-03 0.497454E-02									0.077787682 0.0048104865 0.00063115206
0.774128E-01 0.456150E-02 0.612722E-03 0.490866E-02									0.078162516 0.0044290114 0.00059711304
0.777877E-01 0.481049E-02 0.631152E-03 0.484343E-02									0.078537349 0.0048421232 0.00061877810
0.781625E-01 0.442901E-02 0.597113E-03 0.477885E-02									0.078912182 0.0046592427 0.00060756003
0.785373E-01 0.484212E-02 0.618778E-03 0.471492E-02									0.079287014 0.0045528640 0.00059655831
0.789122E-01 0.465924E-02 0.607560E-03 0.465165E-02									0.079661846 0.0043283475 0.00059010866
0.792870E-01 0.455286E-02 0.596558E-03 0.458902E-02									0.080036676 0.0047536940 0.00060777513
0.796618E-01 0.432835E-02 0.590109E-03 0.452704E-02									0.080411506 0.0043529576 0.00058662972
0.800367E-01 0.475369E-02 0.607775E-03 0.446571E-02									0.080786336 0.0046596403 0.00061884558
0.804115E-01 0.435296E-02 0.586630E-03 0.440503E-02									0.081161164 0.0043501348 0.00057370061
0.807863E-01 0.465964E-02 0.618846E-03 0.434498E-02									0.081535992 0.0043622937 0.00060231538
0.811612E-01 0.435013E-02 0.573701E-03 0.428559E-02									0.081910819 0.0040906552 0.00059645585
0.815360E-01 0.436229E-02 0.602315E-03 0.422683E-02									0.082285646 0.0036208722 0.00058594357
0.819108E-01 0.409066E-02 0.596456E-03 0.416872E-02									0.082660472 0.0038436336 0.00060651653
0.822856E-01 0.362087E-02 0.585944E-03 0.411124E-02									0.083035297 0.0040810360 0.00059635199
0.826605E-01 0.384363E-02 0.606517E-03 0.405440E-02									0.083410121 0.0038111571 0.00058343034
0.830353E-01 0.408104E-02 0.596352E-03 0.399820E-02									0.083784945 0.0041520870 0.00059400166
0.834101E-01 0.381116E-02 0.583430E-03 0.394263E-02									0.084159768 0.0035058669 0.00057811308
0.837849E-01 0.415209E-02 0.594002E-03 0.388769E-02									0.084534590 0.0036532186 0.00057812003
0.841598E-01 0.350587E-02 0.578113E-03 0.383338E-02									0.084909412 0.0037241898 0.00058951954
0.845346E-01 0.365322E-02 0.578120E-03 0.377970E-02									0.085284233 0.0037371945 0.00057872867
0.849094E-01 0.372419E-02 0.589520E-03 0.372664E-02									0.085659053 0.0035965887 0.00057902571
0.852842E-01 0.373719E-02 0.578729E-03 0.367420E-02									0.086033872 0.0037574270 0.00056940741
0.856591E-01 0.359659E-02 0.579026E-03 0.362238E-02									0.086408691 0.0034707038 0.00057890676
0.860339E-01 0.375743E-02 0.569407E-03 0.357118E-02									0.086783509 0.0033127733 0.00057901011
0.864087E-01 0.347070E-02 0.578907E-03 0.352058E-02									0.087158326 0.0034284392 0.00055830172
0.867835E-01 0.331277E-02 0.579010E-03 0.347060E-02									0.087533142 0.0031818592 0.00056062309
0.871583E-01 0.342844E-02 0.558302E-03 0.342122E-02									0.087907958 0.0031326486 0.00057168565
0.875331E-01 0.318186E-02 0.560623E-03 0.337244E-02									0.088282773 0.0033916780 0.00055612375
0.879080E-01 0.313265E-02 0.571686E-03 0.332426E-02									0.088657587 0.0030855401 0.00056424716
0.882828E-01 0.339168E-02 0.556124E-03 0.327668E-02									0.089032400 0.0031272206 0.00056811741
0.886576E-01 0.308554E-02 0.564247E-03 0.322968E-02									0.089407213 0.0029192410 0.00054838334
0.890324E-01 0.312722E-02 0.568117E-03 0.318328E-02									0.089782025 0.0030074719 0.00054835290
0.894072E-01 0.291924E-02 0.548383E-03 0.313745E-02									0.090156836 0.0029127917 0.00055704829
0.897820E-01 0.300747E-02 0.548353E-03 0.309221E-02									0.090531646 0.0031874497 0.00057067199
0.901568E-01 0.291279E-02 0.557048E-03 0.304754E-02									0.090906456 0.0030279507 0.00056255448
0.905316E-01 0.318745E-02 0.570672E-03 0.300344E-02									0.091281264 0.0027652890 0.00055501023
0.909065E-01 0.302795E-02 0.562554E-03 0.295991E-02									0.091656072 0.0027850341 0.00057969827
0.912813E-01 0.276529E-02 0.555010E-03 0.291694E-02									0.092030880 0.0027329083 0.00057546023
0.916561E-01 0.278503E-02 0.579698E-03 0.287453E-02									0.092405686 0.0025440671 0.00055821662
0.920309E-01 0.273291E-02 0.575460E-03 0.283268E-02									0.092780492 0.0027517247 0.00057701956
0.924057E-01 0.254407E-02 0.558217E-03 0.279138E-02									0.093155296 0.0027436558 0.00057737138
0.927805E-01 0.275172E-02 0.577020E-03 0.275063E-02									0.093530100 0.0028074180 0.00058098183
0.931553E-01 0.274366E-02 0.577371E-03 0.271042E-02									0.093904904 0.0025758342 0.00057959907
0.935301E-01 0.280742E-02 0.580982E-03 0.267075E-02									0.094279706 0.0027571797 0.00056988427
0.939049E-01 0.257583E-02 0.579599E-03 0.263162E-02									0.094654508 0.0024475111 0.00056702783
0.942797E-01 0.275718E-02 0.569884E-03 0.259302E-02									0.095029309 0.0021199751 0.00057434221
0.946545E-01 0.244751E-02 0.567028E-03 0.255494E-02									0.095404109 0.0021874574 0.00054863608
0.950293E-01 0.211998E-02 0.574342E-03 0.251738E-02									0.095778908 0.0029986483 0.00055177070
0.954041E-01 0.218746E-02 0.548636E-03 0.248034E-02									0.096153706 0.0024148222 0.00054607481
0.957789E-01 0.299865E-02 0.551771E-03 0.244381E-02									0.096528504 0.0027173140 0.00054856412
0.961537E-01 0.241482E-02 0.546075E-03 0.240779E-02									0.096903300 0.0022393251 0.00055851484
0.965285E-01 0.271731E-02 0.548564E-03 0.237228E-02									0.097278096 0.0028432705 0.00053647137
0.969033E-01 0.223933E-02 0.558515E-03 0.233726E-02									0.097652891 0.0021734534 0.00054419267
0.972781E-01 0.284327E-02 0.536471E-03 0.230274E-02									0.098027686 0.0020306564 0.00054505782
0.976529E-01 0.217345E-02 0.544193E-03 0.226870E-02									0.098402479 0.0024737472 0.00054352100
0.980277E-01 0.203066E-02 0.545058E-03 0.223515E-02									0.098777272 0.0022248503 0.00053305540
0.984025E-01 0.247375E-02 0.543521E-03 0.220208E-02									0.099152063 0.0021345326 0.00053503566
0.987773E-01 0.222485E-02 0.533055E-03 0.216948E-02									0.099526854 0.0017903652 0.00053565262
0.991521E-01 0.213453E-02 0.535036E-03 0.213735E-02									0.099901644 0.0018058861 0.00053567765
0.995269E-01 0.179037E-02 0.535653E-03 0.210569E-02									0.10027643 0.0018613598 0.00052266995
0.999016E-01 0.180589E-02 0.535678E-03 0.207448E-02									0.10065122 0.0020148748 0.00054007891
0.100276E+00 0.186136E-02 0.522670E-03 0.204373E-02									0.10102601 0.0020722068 0.00053268406
0.100651E+00 0.201487E-02 0.540079E-03 0.201343E-02									0.10140080 0.0022471410 0.00053525303
0.101026E+00 0.207221E-02 0.532684E-03 0.198358E-02									0.10177558 0.0019336540 0.00053189134
0.101401E+00 0.224714E-02 0.535253E-03 0.195417E-02									0.10215037 0.0020443664 0.00051866963
0.101776E+00 0.193365E-02 0.531891E-03 0.192519E-02									0.10252515 0.0019844587 0.00054387926
0.102150E+00 0.204437E-02 0.518670E-03 0.189664E-02									0.10289993 0.0018787009 0.00052065756
0.102525E+00 0.198446E-02 0.543879E-03 0.186852E-02									0.10327472 0.0019160187 0.00052228430
0.102900E+00 0.187870E-02 0.520658E-03 0.184081E-02									0.10364950 0.0018870250 0.00054355182
0.103275E+00 0.191602E-02 0.522284E-03 0.181353E-02									0.10402428 0.0018393391 0.00053428961
0.103650E+00 0.188703E-02 0.543552E-03 0.178665E-02									0.10439906 0.0020325259 0.00052176073
0.104024E+00 0.183934E-02 0.534290E-03 0.176018E-02									0.10477384 0.0020789031 0.00052698199
0.104399E+00 0.203253E-02 0.521761E-03 0.173411E-02									0.10514861 0.0019114214 0.00053531182
0.104774E+00 0.207890E-02 0.526982E-03 0.170844E-02									0.10552339 0.0016010918 0.00052791166
0.105149E+00 0.191142E-02 0.535312E-03 0.168316E-02									0.10589817 0.0014801715 0.00053594421
0.105523E+00 0.160109E-02 0.527912E-03 0.165826E-02									0.10627294 0.0014683162 0.00052471921
0.105898E+00 0.148017E-02 0.535944E-03 0.163375E-02									0.10664772 0.0016512766 0.00053836331
0.106273E+00 0.146832E-02 0.524719E-03 0.160962E-02									0.10702249 0.0017516186 0.00053121946
0.106648E+00 0.165128E-02 0.538363E-03 0.158585E-02									0.10739726 0.0013578368 0.00053282686
0.107022E+00 0.175162E-02 0.531219E-03 0.156246E-02									0.10777203 0.0016054391 0.00051992578
0.107397E+00 0.135784E-02 0.532827E-03 0.153942E-02									0.10814680 0.0017307037 0.00052676824
0.107772E+00 0.160544E-02 0.519926E-03 0.151675E-02									0.10852157 0.0018088121 0.00052604499
0.108147E+00 0.173070E-02 0.526768E-03 0.149443E-02									0.10889634 0.0018001681 0.00054294744
0.108522E+00 0.180881E-02 0.526045E-03 0.147245E-02									0.10927111 0.0010692851 0.00053930567
0.108896E+00 0.180017E-02 0.542947E-03 0.145083E-02									0.10964588 0.0015931223 0.00054314007
0.109271E+00 0.106929E-02 0.539306E-03 0.142954E-02									0.11002064 0.0016626681 0.00053219449
0.109646E+00 0.159312E-02 0.543140E-03 0.140858E-02									0.11039541 0.0013507766 0.00052875864
0.110021E+00 0.166267E-02 0.532194E-03 0.138796E-02									0.11077017 0.0013736200 0.00053642717
0.110395E+00 0.135078E-02 0.528759E-03 0.136767E-02									0.11114493 0.0012370265 0.00053093611
0.110770E+00 0.137362E-02 0.536427E-03 0.134769E-02									0.11151970 0.0013142276 0.00053168044
0.111145E+00 0.123703E-02 0.530936E-03 0.132804E-02									0.11189446 0.0014966641 0.00049839589
0.111520E+00 0.131423E-02 0.531680E-03 0.130869E-02									0.11226922 0.00098649161 0.00052070565
0.111894E+00 0.149666E-02 0.498396E-03 0.128965E-02									0.11264398 0.0011991835 0.00051011429
0.112269E+00 0.986492E-03 0.520706E-03 0.127092E-02									0.11301873 0.0011939610 0.00050420739
0.112644E+00 0.119918E-02 0.510114E-03 0.125248E-02									0.11339349 0.00095606063 0.00049864113
0.113019E+00 0.119396E-02 0.504207E-03 0.123434E-02									0.11376825 0.0012715215 0.00051012563
0.113393E+00 0.956061E-03 0.498641E-03 0.121649E-02									0.11414300 0.0013755318 0.00049825374
0.113768E+00 0.127152E-02 0.510126E-03 0.119892E-02									0.11451776 0.0013520585 0.00051376410
0.114143E+00 0.137553E-02 0.498254E-03 0.118163E-02									0.11489251 0.00091573824 0.00050082165
0.114518E+00 0.135206E-02 0.513764E-03 0.116462E-02									0.11526726 0.00083923781 0.00050157123
0.114893E+00 0.915738E-03 0.500822E-03 0.114788E-02									0.11564201 0.0010329116 0.00049206122
0.115267E+00 0.839238E-03 0.501571E-03 0.113142E-02									0.11601676 0.0010357837 0.00049133829
0.115642E+00 0.103291E-02 0.492061E-03 0.111521E-02									0.11639151 0.0012265332 0.00048629605
0.116017E+00 0.103578E-02 0.491338E-03 0.109927E-02									0.11676626 0.0015005234 0.00049487730
0.116392E+00 0.122653E-02 0.486296E-03 0.108358E-02									0.11714101 0.0014131991 0.00048914922
0.116766E+00 0.150052E-02 0.494877E-03 0.106814E-02									0.11751576 0.00094725826 0.00048864115
0.117141E+00 0.141320E-02 0.489149E-03 0.105296E-02									0.11789050 0.0010571077 0.00049036006
0.117516E+00 0.947258E-03 0.488641E-03 0.103801E-02									0.11826525 0.00093693280 0.00048935383
0.117890E+00 0.105711E-02 0.490360E-03 0.102331E-02									0.11863999 0.00094984683 0.00049766827
0.118265E+00 0.936933E-03 0.489354E-03 0.100885E-02									0.11901473 0.0011073441 0.00047598252
0.118640E+00 0.949847E-03 0.497668E-03 0.994615E-03									0.11938947 0.0012629317 0.00048660096
0.119015E+00 0.110734E-02 0.475983E-03 0.980614E-03									0.11976421 0.00068215332 0.00049256173
0.119389E+00 0.126293E-02 0.486601E-03 0.966840E-03									0.12013895 0.0010744794 0.00048383930
0.119764E+00 0.682153E-03 0.492562E-03 0.953288E-03									0.12051369 0.00070228616 0.00048848869
0.120139E+00 0.107448E-02 0.483839E-03 0.939956E-03									0.12088843 0.00064082398 0.00048178377
0.120514E+00 0.702286E-03 0.488489E-03 0.926839E-03									0.12126316 0.0010119992 0.00048681072
0.120888E+00 0.640824E-03 0.481784E-03 0.913934E-03									0.12163790 0.00089937821 0.00047560819
0.121263E+00 0.101200E-02 0.486811E-03 0.901238E-03									0.12201263 0.0011014431 0.00047399063
0.121638E+00 0.899378E-03 0.475608E-03 0.888746E-03									0.12238737 0.00090870413 0.00047845683
0.122013E+00 0.110144E-02 0.473991E-03 0.876456E-03									0.12276210 0.00082847315 0.00047385988
0.122387E+00 0.908704E-03 0.478457E-03 0.864362E-03									0.12313683 0.0010320477 0.00047111778
0.122762E+00 0.828473E-03 0.473860E-03 0.852463E-03									0.12351156 0.0011945065 0.00046621536
0.123137E+00 0.103205E-02 0.471118E-03 0.840755E-03									0.12388629 0.00077567974 0.00046289412
0.123512E+00 0.119451E-02 0.466215E-03 0.829234E-03									0.12426102 0.00068928841 0.00046646666
0.123886E+00 0.775680E-03 0.462894E-03 0.817897E-03									0.12463574 0.00082917456 0.00046697773
0.124261E+00 0.689288E-03 0.466467E-03 0.806741E-03									0.12501047 0.00075304342 0.00046650537
0.124636E+00 0.829175E-03 0.466978E-03 0.795764E-03									0.12538519 0.00056528541 0.00047405025
0.125010E+00 0.753043E-03 0.466505E-03 0.784960E-03									0.12575992 0.00082994098 0.00045852968
0.125385E+00 0.565285E-03 0.474050E-03 0.774328E-03									0.12613464 0.00073805664 0.00046875593
0.125760E+00 0.829941E-03 0.458530E-03 0.763865E-03									0.12650936 0.00090798588 0.00046967494
0.126135E+00 0.738057E-03 0.468756E-03 0.753568E-03									0.12688408 0.0011428052 0.00046682906
0.126509E+00 0.907986E-03 0.469675E-03 0.743434E-03									0.12725880 0.00058125245 0.00045635139
0.126884E+00 0.114281E-02 0.466829E-03 0.733460E-03									0.12763352 0.00079276304 0.00047005270
0.127259E+00 0.581252E-03 0.456351E-03 0.723643E-03									0.12800824 0.00092845550 0.00046774081
0.127634E+00 0.792763E-03 0.470053E-03 0.713980E-03									0.12838295 0.00084957721 0.00045695420
0.128008E+00 0.928455E-03 0.467741E-03 0.704470E-03									0.12875767 0.00057067477 0.00047419028
0.128383E+00 0.849577E-03 0.456954E-03 0.695109E-03									0.12913238 0.00057047690 0.00047420668
0.128758E+00 0.570675E-03 0.474190E-03 0.685895E-03									0.12950709 0.00062226333 0.00047382627
0.129132E+00 0.570477E-03 0.474207E-03 0.676826E-03									0.12988181 0.00081048227 0.00047526398
0.129507E+00 0.622263E-03 0.473826E-03 0.667898E-03									0.13025652 0.00070973348 0.00045906079
0.129882E+00 0.810482E-03 0.475264E-03 0.659109E-03									0.13063123 0.00062060350 0.00045983712
0.130257E+00 0.709733E-03 0.459061E-03 0.650458E-03									0.13100593 0.00076326730 0.00047301146
0.130631E+00 0.620604E-03 0.459837E-03 0.641941E-03									0.13138064 0.00051149806 0.00048163363
0.131006E+00 0.763267E-03 0.473011E-03 0.633556E-03									0.13175535 0.00038424626 0.00046675273
0.131381E+00 0.511498E-03 0.481634E-03 0.625301E-03									0.13213005 0.00057036405 0.00047043003
0.131755E+00 0.384246E-03 0.466753E-03 0.617173E-03									0.13250476 0.00048565460 0.00046781312
0.132130E+00 0.570364E-03 0.470430E-03 0.609170E-03									0.13287946 0.00075284229 0.00048123606
0.132505E+00 0.485655E-03 0.467813E-03 0.601289E-03									0.13325416 0.00078771039 0.00046911441
0.132879E+00 0.752842E-03 0.481236E-03 0.593528E-03									0.13362886 0.00088182239 0.00047872899
0.133254E+00 0.787710E-03 0.469114E-03 0.585885E-03									0.13400356 0.00033027213 0.00047484387
0.133629E+00 0.881822E-03 0.478729E-03 0.578358E-03									0.13437826 0.00022199002 0.00047292385
0.134004E+00 0.330272E-03 0.474844E-03 0.570945E-03									0.13475295 0.00043514395 0.00047706642
0.134378E+00 0.221990E-03 0.472924E-03 0.563644E-03									0.13512765 0.00087187577 0.00046709468
0.134753E+00 0.435144E-03 0.477066E-03 0.556452E-03									0.13550234 0.00062326825 0.00047824020
0.135128E+00 0.871876E-03 0.467095E-03 0.549367E-03									0.13587704 0.00075961716 0.00047837810
0.135502E+00 0.623268E-03 0.478240E-03 0.542388E-03									0.13625173 0.00047226023 0.00050220429
0.135877E+00 0.759617E-03 0.478378E-03 0.535513E-03									0.13662642 0.00027787165 0.00047207287
0.136252E+00 0.472260E-03 0.502204E-03 0.528740E-03									0.13700111 0.00047452478 0.00048370154
0.136626E+00 0.277872E-03 0.472073E-03 0.522067E-03									0.13737580 0.00055952773 0.00048519082
0.137001E+00 0.474525E-03 0.483702E-03 0.515492E-03									0.13775049 0.00058641509 0.00047903893
0.137376E+00 0.559528E-03 0.485191E-03 0.509013E-03									0.13812517 0.00044919176 0.00046833418
0.137750E+00 0.586415E-03 0.479039E-03 0.502629E-03									0.13849986 0.00038302032 0.00046500224
0.138125E+00 0.449192E-03 0.468334E-03 0.496338E-03									0.13887454 0.00035097425 0.00047036908
0.138500E+00 0.383020E-03 0.465002E-03 0.490139E-03									0.13924923 0.00063692075 0.00047291888
0.138875E+00 0.350974E-03 0.470369E-03 0.484029E-03									0.13962391 0.00059411079 0.00046277512
0.139249E+00 0.636921E-03 0.472919E-03 0.478007E-03									0.13999859 0.00029807428 0.00046917049
0.139624E+00 0.594111E-03 0.462775E-03 0.472072E-03									0.14037327 0.00032883461 0.00046914464
0.139999E+00 0.298074E-03 0.469170E-03 0.466223E-03									0.14074795 0.00092851092 0.00046485475
0.140373E+00 0.328835E-03 0.469145E-03 0.460457E-03									0.14112262 0.00041921798 0.00046017544
0.140748E+00 0.928511E-03 0.464855E-03 0.454772E-03									0.14149730 0.00044980263 0.00046345548
0.141123E+00 0.419218E-03 0.460175E-03 0.449169E-03									0.14187197 0.00063999325 0.00046998588
0.141497E+00 0.449803E-03 0.463455E-03 0.443645E-03									0.14224665 0.00035148223 0.00047474678
0.141872E+00 0.639993E-03 0.469986E-03 0.438199E-03									0.14262132 0.00054210381 0.00047601251
0.142247E+00 0.351482E-03 0.474747E-03 0.432828E-03									0.14299599 0.00090073183 0.00047140581
0.142621E+00 0.542104E-03 0.476013E-03 0.427534E-03									0.14337066 0.00035153872 0.00047136301
0.142996E+00 0.900732E-03 0.471406E-03 0.422312E-03									0.14374533 0.00045575953 0.00047232120
0.143371E+00 0.351539E-03 0.471363E-03 0.417164E-03									0.14411999 0.00037182031 0.00047486541
0.143745E+00 0.455760E-03 0.472321E-03 0.412086E-03									0.14449466 0.00039297205 0.00045771935
0.144120E+00 0.371820E-03 0.474865E-03 0.407079E-03									0.14486933 0.00040771351 0.00046973098
0.144495E+00 0.392972E-03 0.457719E-03 0.402140E-03									0.14524399 0.00031238756 0.00045876942
0.144869E+00 0.407714E-03 0.469731E-03 0.397268E-03									0.14561865 0.00050357868 0.00047801715
0.145244E+00 0.312388E-03 0.458769E-03 0.392463E-03									0.14599331 0.00048867191 0.00046618065
0.145619E+00 0.503579E-03 0.478017E-03 0.387723E-03									0.14636797 0.00017963190 0.00046485296
0.145993E+00 0.488672E-03 0.466181E-03 0.383048E-03									0.14674263 0.00018488994 0.00045275326
0.146368E+00 0.179632E-03 0.464853E-03 0.378435E-03									0.14711729 0.00021607452 0.00046693203
0.146743E+00 0.184890E-03 0.452753E-03 0.373884E-03									0.14749194 0.00056934179 0.00046148124
0.147117E+00 0.216075E-03 0.466932E-03 0.369394E-03									0.14786660 0.00050544457 0.00047048890
0.147492E+00 0.569342E-03 0.461481E-03 0.364964E-03									0.14824125 0.00024073699 0.00045615320
0.147867E+00 0.505445E-03 0.470489E-03 0.360593E-03									0.14861590 2.1228643e-005 0.00046372654
0.148241E+00 0.240737E-03 0.456153E-03 0.356279E-03									0.14899055 4.4284886e-005 0.00045697738
0.148616E+00 0.212286E-04 0.463727E-03 0.352023E-03									0.14936520 0.00027870126 0.00047038818
0.148991E+00 0.442849E-04 0.456977E-03 0.347822E-03									0.14973985 0.00047514690 0.00045673083
0.149365E+00 0.278701E-03 0.470388E-03 0.343676E-03									0.15011450 0.00025598587 0.00046114634
0.149740E+00 0.475147E-03 0.456731E-03 0.339584E-03									0.15048915 0.00020197060 0.00046217005
0.150115E+00 0.255986E-03 0.461146E-03 0.335546E-03									0.15086379 0.00041699382 0.00045969832
0.150489E+00 0.201971E-03 0.462170E-03 0.331560E-03									0.15123843 0.00028416750 0.00046835676
0.150864E+00 0.416994E-03 0.459698E-03 0.327625E-03									0.15161308 0.00023085203 0.00046350012
0.151238E+00 0.284167E-03 0.468357E-03 0.323741E-03									0.15198772 0.00045746454 0.00045665548
0.151613E+00 0.230852E-03 0.463500E-03 0.319907E-03									0.15236236 0.00046613295 0.00046186660
0.151988E+00 0.457465E-03 0.456655E-03 0.316122E-03									0.15273699 0.00043614196 0.00044807321
0.152362E+00 0.466133E-03 0.461867E-03 0.312385E-03									0.15311163 0.00048602891 0.00045552450
0.152737E+00 0.436142E-03 0.448073E-03 0.308696E-03									0.15348627 0.00014549906 0.00047616960
0.153112E+00 0.486029E-03 0.455525E-03 0.305054E-03									0.15386090 0.00015555635 0.00046118543
0.153486E+00 0.145499E-03 0.476170E-03 0.301459E-03									0.15423553 0.00026884613 0.00045994570
0.153861E+00 0.155556E-03 0.461185E-03 0.297908E-03									0.15461016 0.00017366997 0.00045779521
0.154236E+00 0.268846E-03 0.459946E-03 0.294403E-03									0.15498479 0.00045538357 0.00045990745
0.154610E+00 0.173670E-03 0.457795E-03 0.290942E-03									0.15535942 5.7976498e-005 0.00044799772
0.154985E+00 0.455384E-03 0.459907E-03 0.287524E-03									0.15573405 0.00025951041 0.00045796990
0.155359E+00 0.579765E-04 0.447998E-03 0.284149E-03									0.15610868 0.00025905868 0.00046018563
0.155734E+00 0.259510E-03 0.457970E-03 0.280817E-03									0.15648330 0.00068023281 0.00045640187
0.156109E+00 0.259059E-03 0.460186E-03 0.277526E-03									0.15685793 0.00019545269 0.00047441990
0.156483E+00 0.680233E-03 0.456402E-03 0.274275E-03									0.15723255 0.00045585443 0.00045924244
0.156858E+00 0.195453E-03 0.474420E-03 0.271066E-03									0.15760717 0.00027097345 0.00044986525
0.157233E+00 0.455854E-03 0.459242E-03 0.267896E-03									0.15798179 0.00037337307 0.00046065393
0.157607E+00 0.270973E-03 0.449865E-03 0.264765E-03									0.15835641 0.00019518525 0.00046719071
0.157982E+00 0.373373E-03 0.460654E-03 0.261673E-03									0.15873102 0.00030964386 0.00046067108
0.158356E+00 0.195185E-03 0.467191E-03 0.258619E-03									0.15910564 -0.00013529680 0.00045036056
0.158731E+00 0.309644E-03 0.460671E-03 0.255602E-03									0.15948025 0.00030370597 0.00044485835
0.159106E+00 -0.135297E-03 0.450361E-03 0.252622E-03									0.15985486 0.00016173297 0.00045326619
0.159480E+00 0.303706E-03 0.444858E-03 0.249679E-03									0.16022948 0.00019728802 0.00045700704
0.159855E+00 0.161733E-03 0.453266E-03 0.246771E-03									0.16060409 0.00047282220 0.00044850667
0.160229E+00 0.197288E-03 0.457007E-03 0.243899E-03									0.16097869 0.00039078446 0.00044868137
0.160604E+00 0.472822E-03 0.448507E-03 0.241062E-03									0.16135330 0.00024073647 0.00045226227
0.160979E+00 0.390784E-03 0.448681E-03 0.238259E-03									0.16172791 0.00015041249 0.00044140054
0.161353E+00 0.240736E-03 0.452262E-03 0.235491E-03									0.16210251 0.00013438421 0.00044581757
0.161728E+00 0.150412E-03 0.441401E-03 0.232755E-03									0.16247712 0.00029460216 0.00044898629
0.162103E+00 0.134384E-03 0.445818E-03 0.230053E-03									0.16285172 0.00048698997 0.00046058421
0.162477E+00 0.294602E-03 0.448986E-03 0.227384E-03									0.16322632 0.00030300057 0.00044810542
0.162852E+00 0.486990E-03 0.460584E-03 0.224747E-03									0.16360092 0.00010978544 0.00044835475
0.163226E+00 0.303001E-03 0.448105E-03 0.222142E-03									0.16397551 0.00010940242 0.00044981193
0.163601E+00 0.109785E-03 0.448355E-03 0.219569E-03									0.16435011 -5.3219099e-005 0.00044285315
0.163976E+00 0.109402E-03 0.449812E-03 0.217027E-03									0.16472470 0.00024783634 0.00044085152
0.164350E+00 -0.532191E-04 0.442853E-03 0.214515E-03									0.16509930 0.00012353563 0.00044238884
0.164725E+00 0.247836E-03 0.440852E-03 0.212034E-03									0.16547389 -1.2816631e-005 0.00045243447
0.165099E+00 0.123536E-03 0.442389E-03 0.209583E-03									0.16584848 -2.9951645e-005 0.00045532252
0.165474E+00 -0.128166E-04 0.452434E-03 0.207162E-03									0.16622307 0.00012483065 0.00044256337
0.165848E+00 -0.299516E-04 0.455323E-03 0.204769E-03									0.16659766 0.00046289241 0.00043917455
0.166223E+00 0.124831E-03 0.442563E-03 0.202406E-03									0.16697224 -6.0386225e-005 0.00044736928
0.166598E+00 0.462892E-03 0.439175E-03 0.200071E-03									0.16734683 0.00020165531 0.00044656673
0.166972E+00 -0.603862E-04 0.447369E-03 0.197765E-03									0.16772141 0.00033139183 0.00044345681
0.167347E+00 0.201655E-03 0.446567E-03 0.195486E-03									0.16809599 0.00011750782 0.00043339210
0.167721E+00 0.331392E-03 0.443457E-03 0.193235E-03									0.16847057 0.00018713394 0.00044936609
0.168096E+00 0.117508E-03 0.433392E-03 0.191010E-03									0.16884515 0.00022054406 0.00044743731
0.168471E+00 0.187134E-03 0.449366E-03 0.188813E-03									0.16921973 0.00040098862 0.00043288066
0.168845E+00 0.220544E-03 0.447437E-03 0.186642E-03									0.16959431 -6.3343330e-006 0.00094067715
0.169220E+00 0.400989E-03 0.432881E-03 0.184497E-03									0.16996888 7.9025827e-005 0.00044058062
0.169594E+00 -0.633433E-05 0.940677E-03 0.182379E-03									0.17034345 -4.3628482e-006 0.00045071117
0.169969E+00 0.790258E-04 0.440581E-03 0.180285E-03									0.17071803 0.00019395527 0.00044232494
0.170343E+00 -0.436285E-05 0.450711E-03 0.178217E-03									0.17109260 0.00030810106 0.00043965164
0.170718E+00 0.193955E-03 0.442325E-03 0.176174E-03									0.17146717 0.00017902926 0.00045853971
0.171093E+00 0.308101E-03 0.439652E-03 0.174155E-03									0.17184173 2.3990184e-005 0.00045404767
0.171467E+00 0.179029E-03 0.458540E-03 0.172161E-03									0.17221630 8.8305833e-005 0.00043385670
0.171842E+00 0.239902E-04 0.454048E-03 0.170191E-03									0.17259086 0.00016313511 0.00043909462
0.172216E+00 0.883058E-04 0.433857E-03 0.168244E-03									0.17296543 0.00027996408 0.00043954419
0.172591E+00 0.163135E-03 0.439095E-03 0.166322E-03									0.17333999 0.00014860051 0.00043509524
0.172965E+00 0.279964E-03 0.439544E-03 0.164423E-03									0.17371455 0.00018687451 0.00044262765
0.173340E+00 0.148601E-03 0.435095E-03 0.162547E-03									0.17408911 0.00031863481 0.00044403926
0.173715E+00 0.186875E-03 0.442628E-03 0.160694E-03									0.17446366 0.00015192912 0.00045548746
0.174089E+00 0.318635E-03 0.444039E-03 0.158864E-03									0.17483822 0.00016662141 0.00044793995
0.174464E+00 0.151929E-03 0.455487E-03 0.157056E-03									0.17521277 -4.4502620e-005 0.00043343766
0.174838E+00 0.166621E-03 0.447940E-03 0.155270E-03									0.17558733 0.00011260090 0.00044133081
0.175213E+00 -0.445026E-04 0.433438E-03 0.153506E-03									0.17596188 0.00025227336 0.00043927479
0.175587E+00 0.112601E-03 0.441331E-03 0.151764E-03									0.17633643 0.00022728475 0.00043369508
0.175962E+00 0.252273E-03 0.439275E-03 0.150044E-03									0.17671098 0.00028944504 0.00044012984
0.176336E+00 0.227285E-03 0.433695E-03 0.148345E-03									0.17708552 0.00028243657 0.00043999279
0.176711E+00 0.289445E-03 0.440130E-03 0.146667E-03									0.17746007 0.00013682692 0.00043643159
0.177086E+00 0.282437E-03 0.439993E-03 0.145010E-03									0.17783461 0.00012445971 0.00043530098
0.177460E+00 0.136827E-03 0.436432E-03 0.143373E-03									0.17820915 0.00024575514 0.00043546011
0.177835E+00 0.124460E-03 0.435301E-03 0.141757E-03									0.17858369 -0.00016550824 0.00043170545
0.178209E+00 0.245755E-03 0.435460E-03 0.140160E-03									0.17895823 0.00019585957 0.00043420422
0.178584E+00 -0.165508E-03 0.431705E-03 0.138584E-03									0.17933277 0.00021850541 0.00043044000
0.178958E+00 0.195860E-03 0.434204E-03 0.137027E-03									0.17970731 3.7884606e-005 0.00042795155
0.179333E+00 0.218505E-03 0.430440E-03 0.135490E-03									0.18008184 0.00017925539 0.00043554001
0.179707E+00 0.378846E-04 0.427952E-03 0.133973E-03									0.18045637 0.00013440907 0.00044404834
0.180082E+00 0.179255E-03 0.435540E-03 0.132474E-03									0.18083090 0.00040149134 0.00044249887
0.180456E+00 0.134409E-03 0.444048E-03 0.130994E-03									0.18120543 -6.8774380e-005 0.00043729892
0.180831E+00 0.401491E-03 0.442499E-03 0.129533E-03									0.18157996 0.00037971175 0.00044169257
0.181205E+00 -0.687744E-04 0.437299E-03 0.128090E-03									0.18195449 -6.6905438e-005 0.00043516163
0.181580E+00 0.379712E-03 0.441693E-03 0.126665E-03									0.18232901 0.00020534074 0.00042580981
0.181954E+00 -0.669054E-04 0.435162E-03 0.125259E-03									0.18270354 0.00018066695 0.00043047578
0.182329E+00 0.205341E-03 0.425810E-03 0.123871E-03									0.18307806 -2.9914185e-005 0.00045176538
0.182704E+00 0.180667E-03 0.430476E-03 0.122501E-03									0.18345258 0.00021940750 0.00046690461
0.183078E+00 -0.299142E-04 0.451765E-03 0.121148E-03									0.18382710 0.00028816810 0.00044351302
0.183453E+00 0.219408E-03 0.466905E-03 0.119813E-03									0.18420162 0.00032082934 0.00043761639
0.183827E+00 0.288168E-03 0.443513E-03 0.118495E-03									0.18457613 0.00022022605 0.00044159401
0.184202E+00 0.320829E-03 0.437616E-03 0.117195E-03									0.18495065 -0.00021866666 0.00044482059
0.184576E+00 0.220226E-03 0.441594E-03 0.115911E-03									0.18532516 -0.00014340790 0.00045281373
0.184951E+00 -0.218667E-03 0.444821E-03 0.114645E-03									0.18569967 8.9223808e-005 0.00044636195
0.185325E+00 -0.143408E-03 0.452814E-03 0.113395E-03									0.18607418 -0.00019819815 0.00043819037
0.185700E+00 0.892238E-04 0.446362E-03 0.112161E-03									0.18644869 0.00018238928 0.00044459385
0.186074E+00 -0.198198E-03 0.438190E-03 0.110945E-03									0.18682319 0.00027475918 0.00045101219
0.186449E+00 0.182389E-03 0.444594E-03 0.109744E-03									0.18719770 0.00023957402 0.00044748943
0.186823E+00 0.274759E-03 0.451012E-03 0.108559E-03									0.18757220 -3.9107528e-005 0.00044876313
0.187198E+00 0.239574E-03 0.447489E-03 0.107391E-03									0.18794670 -5.3738489e-005 0.00045970635
0.187572E+00 -0.391075E-04 0.448763E-03 0.106238E-03									0.18832120 0.00012837778 0.00046095356
0.187947E+00 -0.537385E-04 0.459706E-03 0.105100E-03									0.18869570 -9.6688087e-005 0.00046400698
0.188321E+00 0.128378E-03 0.460954E-03 0.103978E-03									0.18907020 6.0753684e-005 0.00048996200
0.188696E+00 -0.966881E-04 0.464007E-03 0.102872E-03									0.18944469 0.00013448374 0.00046440129
0.189070E+00 0.607537E-04 0.489962E-03 0.101780E-03									0.18981919 0.00018893026 0.00045381523
0.189445E+00 0.134484E-03 0.464401E-03 0.100704E-03									0.19019368 0.00017049438 0.00044757952
0.189819E+00 0.188930E-03 0.453815E-03 0.996419E-04									0.19056817 2.8806634e-005 0.00044153742
0.190194E+00 0.170494E-03 0.447580E-03 0.985947E-04									0.19094266 0.00026754360 0.00043912700
0.190568E+00 0.288066E-04 0.441537E-03 0.975621E-04									0.19131714 0.00017408060 0.00044468579
0.190943E+00 0.267544E-03 0.439127E-03 0.965439E-04									0.19169163 0.00027861604 0.00044098819
0.191317E+00 0.174081E-03 0.444686E-03 0.955399E-04									0.19206611 0.00019013116 0.00044071517
0.191692E+00 0.278616E-03 0.440988E-03 0.945501E-04									0.19244059 4.8911694e-005 0.00043585421
0.192066E+00 0.190131E-03 0.440715E-03 0.935743E-04									0.19281508 0.00035666944 0.00043764914
0.192441E+00 0.489117E-04 0.435854E-03 0.926125E-04									0.19318955 -0.00011553476 0.00044277127
0.192815E+00 0.356669E-03 0.437649E-03 0.916644E-04									0.19356403 0.00042567022 0.00045214984
0.193190E+00 -0.115535E-03 0.442771E-03 0.907300E-04									0.19393851 0.00010958743 0.00045842239
0.193564E+00 0.425670E-03 0.452150E-03 0.898092E-04									0.19431298 0.00024187760 0.00046019339
0.193939E+00 0.109587E-03 0.458422E-03 0.889018E-04									0.19468745 -1.6440080e-007 0.00047232381
0.194313E+00 0.241878E-03 0.460193E-03 0.880078E-04									0.19506192 0.00022593078 0.00043837736
0.194687E+00 -0.164401E-06 0.472324E-03 0.871269E-04									0.19543639 6.1766798e-005 0.00044141945
0.195062E+00 0.225931E-03 0.438377E-03 0.862591E-04									0.19581086 9.1006686e-005 0.00044082583
0.195436E+00 0.617668E-04 0.441419E-03 0.854043E-04									0.19618532 0.00016815714 0.00043352148
0.195811E+00 0.910067E-04 0.440826E-03 0.845622E-04									0.19655979 0.00013844936 0.00044037825
0.196185E+00 0.168157E-03 0.433521E-03 0.837330E-04									0.19693425 0.00041110636 0.00043795017
0.196560E+00 0.138449E-03 0.440378E-03 0.829163E-04									0.19730871 -0.00029884727 0.00043069212
0.196934E+00 0.411106E-03 0.437950E-03 0.821121E-04									0.19768317 0.00027815300 0.00044529010
0.197309E+00 -0.298847E-03 0.430692E-03 0.813203E-04									0.19805763 -3.2483651e-005 0.00043881102
0.197683E+00 0.278153E-03 0.445290E-03 0.805407E-04									0.19843208 7.3054772e-005 0.00043693686
0.198058E+00 -0.324837E-04 0.438811E-03 0.797732E-04									0.19880653 -5.7511761e-005 0.00042940549
0.198432E+00 0.730548E-04 0.436937E-03 0.790178E-04									0.19918099 7.7409368e-009 0.00043027924
0.198807E+00 -0.575118E-04 0.429405E-03 0.782743E-04									0.19955544 7.4303382e-005 0.00043276461
0.199181E+00 0.774094E-08 0.430279E-03 0.775425E-04									0.19992989 -4.4007564e-005 0.00041800138
0.199555E+00 0.743034E-04 0.432765E-03 0.768224E-04									0.20030433 -0.00013113001 0.00043414614
0.199930E+00 -0.440076E-04 0.418001E-03 0.761139E-04									0.20067878 -0.00010512123 0.00043050359
0.200304E+00 -0.131130E-03 0.434146E-03 0.754168E-04									0.20105322 9.0834918e-005 0.00043493527
0.200679E+00 -0.105121E-03 0.430504E-03 0.747311E-04									0.20142766 7.9605248e-005 0.00041862133
0.201053E+00 0.908349E-04 0.434935E-03 0.740566E-04									0.20180210 0.00020492651 0.00044025703
0.201428E+00 0.796052E-04 0.418621E-03 0.733932E-04									0.20217654 -0.00012697228 0.00042723128
0.201802E+00 0.204927E-03 0.440257E-03 0.727408E-04									0.20255098 0.00010098150 0.00041971358
0.202177E+00 -0.126972E-03 0.427231E-03 0.720993E-04									0.20292541 0.00018470704 0.00042312659
0.202551E+00 0.100981E-03 0.419714E-03 0.714686E-04									0.20329985 0.00013831611 0.00042524662
0.202925E+00 0.184707E-03 0.423127E-03 0.708486E-04									0.20367428 0.00027747386 0.00042388299
0.203300E+00 0.138316E-03 0.425247E-03 0.702391E-04									0.20404871 0.00023352351 0.00043541498
0.203674E+00 0.277474E-03 0.423883E-03 0.696402E-04									0.20442313 -0.00013559125 0.00042048979
0.204049E+00 0.233524E-03 0.435415E-03 0.690516E-04									0.20479756 0.00025794955 0.00041922946
0.204423E+00 -0.135591E-03 0.420490E-03 0.684733E-04									0.20517198 0.00010056034 0.00042386081
0.204798E+00 0.257950E-03 0.419229E-03 0.679052E-04									0.20554641 8.7736592e-005 0.00041907329
0.205172E+00 0.100560E-03 0.423861E-03 0.673472E-04									0.20592083 1.2459819e-005 0.00041763455
0.205546E+00 0.877366E-04 0.419073E-03 0.667991E-04									0.20629525 -0.00024298288 0.00042329568
0.205921E+00 0.124598E-04 0.417635E-03 0.662610E-04									0.20666966 -6.7797809e-006 0.00041315109
0.206295E+00 -0.242983E-03 0.423296E-03 0.657326E-04									0.20704408 -3.0731500e-005 0.00041242637
0.206670E+00 -0.677978E-05 0.413151E-03 0.652139E-04									0.20741849 0.00029293270 0.00041453813
0.207044E+00 -0.307315E-04 0.412426E-03 0.647049E-04									0.20779291 9.1407557e-005 0.00041396442
0.207418E+00 0.292933E-03 0.414538E-03 0.642054E-04									0.20816732 -0.00017452860 0.00041757113
0.207793E+00 0.914076E-04 0.413964E-03 0.637153E-04									0.20854172 0.00014797523 0.00041688615
0.208167E+00 -0.174529E-03 0.417571E-03 0.632345E-04									0.20891613 0.00019132518 0.00041785875
0.208542E+00 0.147975E-03 0.416886E-03 0.627631E-04									0.20929054 5.8217489e-005 0.00041517206
0.208916E+00 0.191325E-03 0.417859E-03 0.623008E-04									0.20966494 -0.00010586543 0.00041038257
0.209291E+00 0.582175E-04 0.415172E-03 0.618476E-04									0.21003934 0.00020584034 0.00042208324
0.209665E+00 -0.105865E-03 0.410383E-03 0.614034E-04									0.21041374 -6.2072250e-005 0.00042048479
0.210039E+00 0.205840E-03 0.422083E-03 0.609681E-04									0.21078814 -4.7747376e-005 0.00042408091
0.210414E+00 -0.620723E-04 0.420485E-03 0.605418E-04									0.21116253 4.8536500e-005 0.00042361027
0.210788E+00 -0.477474E-04 0.424081E-03 0.601241E-04									0.21153693 0.00017040706 0.00042413472
0.211163E+00 0.485365E-04 0.423610E-03 0.597150E-04									0.21191132 0.00024286462 0.00042349975
0.211537E+00 0.170407E-03 0.424135E-03 0.593145E-04									0.21228571 1.6688987e-005 0.00041190614
0.211911E+00 0.242865E-03 0.423500E-03 0.589223E-04									0.21266010 0.00016998977 0.00042073683
0.212286E+00 0.166890E-04 0.411906E-03 0.585384E-04									0.21303449 9.7829758e-005 0.00042045256
0.212660E+00 0.169990E-03 0.420737E-03 0.581626E-04									0.21340887 1.1860206e-006 0.00041425905
0.213034E+00 0.978298E-04 0.420453E-03 0.577949E-04									0.21378326 3.9256361e-005 0.00042296523
0.213409E+00 0.118602E-05 0.414259E-03 0.574351E-04									0.21415764 -3.5593438e-005 0.00041965727
0.213783E+00 0.392564E-04 0.422965E-03 0.570832E-04									0.21453202 1.4543633e-005 0.00041177227
0.214158E+00 -0.355934E-04 0.419657E-03 0.567390E-04									0.21490639 0.00025445257 0.00042047850
0.214532E+00 0.145436E-04 0.411772E-03 0.564024E-04									0.21528077 0.00019501252 0.00041860434
0.214906E+00 0.254453E-03 0.420479E-03 0.560735E-04									0.21565514 -0.00017974372 0.00041179787
0.215281E+00 0.195013E-03 0.418604E-03 0.557519E-04									0.21602952 0.00023061188 0.00041812117
0.215655E+00 -0.179744E-03 0.411798E-03 0.554378E-04									0.21640389 -0.00013797133 0.00042047180
0.216030E+00 0.230612E-03 0.418121E-03 0.551309E-04									0.21677826 7.7993168e-005 0.00041098455
0.216404E+00 -0.137971E-03 0.420472E-03 0.548312E-04									0.21715262 -0.00014574642 0.00041388708
0.216778E+00 0.779932E-04 0.410985E-03 0.545386E-04									0.21752699 -7.5855108e-005 0.00041124618
0.217153E+00 -0.145746E-03 0.413887E-03 0.542531E-04									0.21790135 0.00022700431 0.00042249440
0.217527E+00 -0.758551E-04 0.411246E-03 0.539745E-04									0.21827571 0.00020200408 0.00042384985
0.217901E+00 0.227004E-03 0.422494E-03 0.537028E-04									0.21865007 0.00010562384 0.00041815956
0.218276E+00 0.202004E-03 0.423850E-03 0.534379E-04									0.21902443 -0.00012203730 0.00041291770
0.218650E+00 0.105624E-03 0.418160E-03 0.531798E-04									0.21939878 0.00011161593 0.00040700648
0.219024E+00 -0.122037E-03 0.412918E-03 0.529283E-04									0.21977314 -0.00017711317 0.00041639281
0.219399E+00 0.111616E-03 0.407006E-03 0.526835E-04									0.22014749 -9.7905975e-005 0.00041406118
0.219773E+00 -0.177113E-03 0.416393E-03 0.524452E-04									0.22052184 6.6701200e-005 0.00040923078
0.220147E+00 -0.979060E-04 0.414061E-03 0.522133E-04									0.22089619 0.00012833271 0.00041087305
0.220522E+00 0.667012E-04 0.409231E-03 0.519879E-04									0.22127053 0.00028765141 0.00041849092
0.220896E+00 0.128333E-03 0.410873E-03 0.517687E-04									0.22164488 2.6815602e-005 0.00041260772
0.221271E+00 0.287651E-03 0.418491E-03 0.515557E-04									0.22201922 -0.00019864786 0.00040865818
0.221645E+00 0.268156E-04 0.412608E-03 0.513487E-04									0.22239356 0.00020975809 0.00041258124
0.222019E+00 -0.198648E-03 0.408658E-03 0.511476E-04									0.22276790 4.3459559e-005 0.00041994596
0.222394E+00 0.209758E-03 0.412581E-03 0.509523E-04									0.22314224 0.00024983693 0.00041256873
0.222768E+00 0.434596E-04 0.419946E-03 0.507628E-04									0.22351657 7.4903162e-005 0.00041654308
0.223142E+00 0.249837E-03 0.412569E-03 0.505788E-04									0.22389090 -9.9373836e-005 0.00041066483
0.223517E+00 0.749032E-04 0.416543E-03 0.504003E-04									0.22426524 -0.00018571918 0.00041158872
0.223891E+00 -0.993738E-04 0.410665E-03 0.502272E-04									0.22463956 3.6749927e-005 0.00040544832
0.224265E+00 -0.185719E-03 0.411589E-03 0.500594E-04									0.22501389 2.4969518e-005 0.00040630295
0.224640E+00 0.367499E-04 0.405448E-03 0.498968E-04									0.22538822 1.6082624e-005 0.00040865493
0.225014E+00 0.249695E-04 0.406303E-03 0.497393E-04									0.22576254 0.00020474458 0.00040415957
0.225388E+00 0.160826E-04 0.408655E-03 0.495868E-04									0.22613686 0.00012937425 0.00040523979
0.225763E+00 0.204745E-03 0.404160E-03 0.494392E-04									0.22651118 0.00033057435 0.00041935612
0.226137E+00 0.129374E-03 0.405240E-03 0.492965E-04									0.22688550 0.00015410719 0.00040296794
0.226511E+00 0.330574E-03 0.419356E-03 0.491585E-04									0.22725981 4.2157094e-005 0.00040900033
0.226885E+00 0.154107E-03 0.402968E-03 0.490252E-04									0.22763413 -1.1987332e-005 0.00040642973
0.227260E+00 0.421571E-04 0.409000E-03 0.488964E-04									0.22800844 0.00011375102 0.00040394393
0.227634E+00 -0.119873E-04 0.406430E-03 0.487722E-04									0.22838275 2.8553282e-005 0.00040630349
0.228008E+00 0.113751E-03 0.403944E-03 0.486524E-04									0.22875706 -9.7931892e-006 0.00042151104
0.228383E+00 0.285533E-04 0.406303E-03 0.485369E-04									0.22913136 -0.00029487334 0.00041450288
0.228757E+00 -0.979319E-05 0.421511E-03 0.484257E-04									0.22950567 6.0651264e-005 0.00040907183
0.229131E+00 -0.294873E-03 0.414503E-03 0.483187E-04									0.22987997 -4.6801231e-005 0.00041849202
0.229506E+00 0.606513E-04 0.409072E-03 0.482158E-04									0.23025427 0.00015292839 0.00040239595
0.229880E+00 -0.468012E-04 0.418492E-03 0.481170E-04									0.23062857 -0.00012924092 0.00040678435
0.230254E+00 0.152928E-03 0.402396E-03 0.480221E-04									0.23100286 -0.00034886014 0.00039797411
0.230629E+00 -0.129241E-03 0.406784E-03 0.479312E-04									0.23137716 2.9759085e-005 0.00040878551
0.231003E+00 -0.348860E-03 0.397974E-03 0.478441E-04									0.23175145 -8.6092366e-006 0.00041442069
0.231377E+00 0.297591E-04 0.408786E-03 0.477606E-04									0.23212574 0.00018252262 0.00040041666
0.231751E+00 -0.860924E-05 0.414421E-03 0.476808E-04									0.23250003 3.0563688e-005 0.00040744768
0.232126E+00 0.182523E-03 0.400417E-03 0.476045E-04									0.23287431 -0.00023708306 0.00040274852
0.232500E+00 0.305637E-04 0.407448E-03 0.475316E-04									0.23324860 -0.00012443997 0.00040140769
0.232874E+00 -0.237083E-03 0.402749E-03 0.474620E-04									0.23362288 1.5334615e-005 0.00040794725
0.233249E+00 -0.124440E-03 0.401408E-03 0.473957E-04									0.23399716 0.00019324388 0.00040092455
0.233623E+00 0.153346E-04 0.407947E-03 0.473325E-04									0.23437144 8.9578340e-005 0.00040294936
0.233997E+00 0.193244E-03 0.400925E-03 0.472724E-04									0.23474572 0.00016731961 0.00040105839
0.234371E+00 0.895783E-04 0.402949E-03 0.472152E-04									0.23511999 2.6726720e-006 0.00039978874
0.234746E+00 0.167320E-03 0.401058E-03 0.471609E-04									0.23549426 -1.6439017e-005 0.00040092575
0.235120E+00 0.267267E-05 0.399789E-03 0.471094E-04									0.23586853 -7.9285375e-005 0.00041073295
0.235494E+00 -0.164390E-04 0.400926E-03 0.470607E-04									0.23624280 0.00039295186 0.00040091372
0.235869E+00 -0.792854E-04 0.410733E-03 0.470145E-04									0.23661707 7.2786537e-005 0.00040327540
0.236243E+00 0.392952E-03 0.400914E-03 0.469710E-04									0.23699133 0.00013670956 0.00040383850
0.236617E+00 0.727865E-04 0.403275E-03 0.469298E-04									0.23736559 -3.1301099e-005 0.00040210407
0.236991E+00 0.136710E-03 0.403839E-03 0.468911E-04									0.23773985 -6.5807466e-005 0.00039742478
0.237366E+00 -0.313011E-04 0.402104E-03 0.468547E-04									0.23811411 -8.0671386e-005 0.00040208681
0.237740E+00 -0.658075E-04 0.397425E-03 0.468205E-04									0.23848837 0.00026518120 0.00040161366
0.238114E+00 -0.806714E-04 0.402087E-03 0.467884E-04									0.23886262 -0.00027239051 0.00039904704
0.238488E+00 0.265181E-03 0.401614E-03 0.467584E-04									0.23923687 -0.00010275263 0.00039741846
0.238863E+00 -0.272391E-03 0.399047E-03 0.467304E-04									0.23961112 0.00016700063 0.00040423042
0.239237E+00 -0.102753E-03 0.397418E-03 0.467042E-04									0.23998537 -3.2210580e-005 0.00040153592
0.239611E+00 0.167001E-03 0.404230E-03 0.466799E-04									0.24035962 -5.0794611e-005 0.00039056604
0.239985E+00 -0.322106E-04 0.401536E-03 0.466574E-04									0.24073386 -5.5740598e-005 0.00040644643
0.240360E+00 -0.507946E-04 0.390566E-03 0.466365E-04									0.24110810 0.00027552027 0.00040167461
0.240734E+00 -0.557406E-04 0.406446E-03 0.466172E-04									0.24148234 -3.2706800e-005 0.00040428653
0.241108E+00 0.275520E-03 0.401675E-03 0.465995E-04									0.24185658 4.5552510e-006 0.00040040394
0.241482E+00 -0.327068E-04 0.404287E-03 0.465832E-04									0.24223082 -0.00014609820 0.00039620250
0.241857E+00 0.455525E-05 0.400404E-03 0.465683E-04									0.24260505 0.00024998454 0.00039741818
0.242231E+00 -0.146098E-03 0.396203E-03 0.465548E-04									0.24297928 0.00013758405 0.00039501839
0.242605E+00 0.249985E-03 0.397418E-03 0.465425E-04									0.24335351 3.7888209e-005 0.00039224215
0.242979E+00 0.137584E-03 0.395018E-03 0.465314E-04									0.24372774 3.1767002e-005 0.00039148525
0.243354E+00 0.378882E-04 0.392242E-03 0.465215E-04									0.24410196 7.5059034e-005 0.00039480194
0.243728E+00 0.317670E-04 0.391485E-03 0.465126E-04									0.24447619 4.2574100e-005 0.00039843879
0.244102E+00 0.750590E-04 0.394802E-03 0.465047E-04									0.24485041 -0.00015305997 0.00039472665
0.244476E+00 0.425741E-04 0.398439E-03 0.464978E-04									0.24522463 0.00023538870 0.00039341420
0.244850E+00 -0.153060E-03 0.394727E-03 0.464917E-04									0.24559884 -0.00012987609 0.00039488493
0.245225E+00 0.235389E-03 0.393414E-03 0.464865E-04									0.24597306 0.00010894697 0.00039655559
0.245599E+00 -0.129876E-03 0.394885E-03 0.464819E-04									0.24634727 -0.00013251702 0.00038893252
0.245973E+00 0.108947E-03 0.396556E-03 0.464781E-04									0.24672148 7.8676888e-005 0.00039587905
0.246347E+00 -0.132517E-03 0.388933E-03 0.464748E-04									0.24709569 -0.00014792207 0.00040172575
0.246721E+00 0.786769E-04 0.395879E-03 0.464721E-04									0.24746990 -9.7585226e-005 0.00039290941
0.247096E+00 -0.147922E-03 0.401726E-03 0.464699E-04									0.24784410 8.9046498e-005 0.00039073212
0.247470E+00 -0.975852E-04 0.392909E-03 0.464681E-04									0.24821830 1.4505235e-005 0.00039870846
0.247844E+00 0.890465E-04 0.390732E-03 0.464666E-04									0.24859250 0.00010764583 0.00039359022
0.248218E+00 0.145052E-04 0.398708E-03 0.464654E-04									0.24896670 -6.4243180e-006 0.00038758096
0.248592E+00 0.107646E-03 0.393590E-03 0.464644E-04									0.24934090 1.4950002e-005 0.00039566575
0.248967E+00 -0.642432E-05 0.387581E-03 0.464635E-04									0.24971509 -0.00010205452 0.00038893559
0.249341E+00 0.149500E-04 0.395666E-03 0.464628E-04									0.25008928 -4.8144762e-005 0.00039440396
0.249715E+00 -0.102055E-03 0.388936E-03 0.464621E-04									0.25046347 2.1066824e-005 0.00040444401
0.250089E+00 -0.481448E-04 0.394404E-03 0.464613E-04									0.25083766 0.00011341932 0.00039882977
0.250463E+00 0.210668E-04 0.404444E-03 0.464604E-04									0.25121184 1.5631350e-005 0.00039441107
0.250838E+00 0.113419E-03 0.398830E-03 0.464593E-04									0.25158603 0.00011652648 0.00038794861
0.251212E+00 0.156314E-04 0.394411E-03 0.464581E-04									0.25196021 1.3473826e-005 0.00039237653
0.251586E+00 0.116526E-03 0.387949E-03 0.464567E-04									0.25233439 6.7537993e-006 0.00038991764
0.251960E+00 0.134738E-04 0.392377E-03 0.464550E-04									0.25270856 -8.0174796e-005 0.00039876969
0.252334E+00 0.675380E-05 0.389918E-03 0.464530E-04									0.25308274 0.00010389677 0.00038330615
0.252709E+00 -0.801748E-04 0.398770E-03 0.464506E-04									0.25345691 -4.6592133e-005 0.00039648115
0.253083E+00 0.103897E-03 0.383306E-03 0.464479E-04									0.25383108 6.2414326e-006 0.00038514195
0.253457E+00 -0.465921E-04 0.396481E-03 0.464448E-04									0.25420525 0.00023516907 0.00038029140
0.253831E+00 0.624143E-05 0.385142E-03 0.464413E-04									0.25457941 -4.7384301e-005 0.00038251712
0.254205E+00 0.235169E-03 0.380291E-03 0.464372E-04									0.25495358 0.00028813034 0.00038566437
0.254579E+00 -0.473843E-04 0.382517E-03 0.464326E-04									0.25532774 7.0301698e-005 0.00038945144
0.254954E+00 0.288130E-03 0.385664E-03 0.464275E-04									0.25570190 -4.1091153e-005 0.00038606265
0.255328E+00 0.703017E-04 0.389451E-03 0.464218E-04									0.25607605 -2.2250960e-005 0.00038506897
0.255702E+00 -0.410912E-04 0.386063E-03 0.464154E-04									0.25645021 0.00021312394 0.00038173167
0.256076E+00 -0.222510E-04 0.385069E-03 0.464084E-04									0.25682436 -9.9588511e-005 0.00038622877
0.256450E+00 0.213124E-03 0.381732E-03 0.464006E-04									0.25719851 -5.6344329e-005 0.00039248503
0.256824E+00 -0.995885E-04 0.386229E-03 0.463921E-04									0.25757266 0.00013444113 0.00038353317
0.257199E+00 -0.563443E-04 0.392485E-03 0.463828E-04									0.25794681 0.00032146901 0.00038691577
0.257573E+00 0.134441E-03 0.383533E-03 0.463727E-04									0.25832095 -1.1731000e-005 0.00038791844
0.257947E+00 0.321469E-03 0.386916E-03 0.463617E-04									0.25869509 -3.3330400e-005 0.00038079376
0.258321E+00 -0.117310E-04 0.387918E-03 0.463499E-04									0.25906923 0.00019261171 0.00039301189
0.258695E+00 -0.333304E-04 0.380794E-03 0.463371E-04									0.25944337 2.6319298e-005 0.00039087690
0.259069E+00 0.192612E-03 0.393012E-03 0.463233E-04									0.25981750 -3.9130695e-005 0.00038624164
0.259443E+00 0.263193E-04 0.390877E-03 0.463085E-04									0.26019164 0.00014540816 0.00039114416
0.259817E+00 -0.391307E-04 0.386242E-03 0.462927E-04									0.26056577 0.00016398468 0.00038592614
0.260192E+00 0.145408E-03 0.391144E-03 0.462757E-04									0.26093990 -9.2726713e-005 0.00039047327
0.260566E+00 0.163985E-03 0.385926E-03 0.462577E-04									0.26131402 0.00036865313 0.00039666831
0.260940E+00 -0.927267E-04 0.390473E-03 0.462386E-04									0.26168815 0.00012860505 0.00038541890
0.261314E+00 0.368653E-03 0.396668E-03 0.462183E-04									0.26206227 -0.00022651033 0.00039561268
0.261688E+00 0.128605E-03 0.385419E-03 0.461969E-04									0.26243639 4.2981181e-005 0.00038853964
0.262062E+00 -0.226510E-03 0.395613E-03 0.461743E-04									0.26281050 9.7024997e-005 0.00039654409
0.262436E+00 0.429812E-04 0.388540E-03 0.461505E-04									0.26318462 0.00024597459 0.00040357787
0.262811E+00 0.970250E-04 0.396544E-03 0.461256E-04									0.26355873 0.00012856318 0.00040055530
0.263185E+00 0.245975E-03 0.403578E-03 0.460994E-04									0.26393284 0.00032403977 0.00039728866
0.263559E+00 0.128563E-03 0.400555E-03 0.460720E-04									0.26430695 -0.00032609691 0.00040566862
0.263933E+00 0.324040E-03 0.397289E-03 0.460434E-04									0.26468106 -0.00014329777 0.00039231853
0.264307E+00 -0.326097E-03 0.405669E-03 0.460136E-04									0.26505516 -7.0545058e-005 0.00040146357
0.264681E+00 -0.143298E-03 0.392319E-03 0.459825E-04									0.26542926 -3.6825031e-006 0.00040892948
0.265055E+00 -0.705451E-04 0.401464E-03 0.459501E-04									0.26580336 -0.00028492903 0.00040182289
0.265429E+00 -0.368250E-05 0.408929E-03 0.459165E-04									0.26617746 -1.7388308e-005 0.00040564021
0.265803E+00 -0.284929E-03 0.401823E-03 0.458816E-04									0.26655155 -0.00025915926 0.00040506818
0.266177E+00 -0.173883E-04 0.405640E-03 0.458453E-04									0.26692565 2.8627746e-005 0.00039686875
0.266552E+00 -0.259159E-03 0.405068E-03 0.458078E-04									0.26729974 0.00019038009 0.00040678656
0.266926E+00 0.286277E-04 0.396869E-03 0.457689E-04									0.26767382 5.2695244e-005 0.00039953226
0.267300E+00 0.190380E-03 0.406787E-03 0.457287E-04									0.26804791 -2.7439445e-005 0.00040637333
0.267674E+00 0.526952E-04 0.399532E-03 0.456872E-04									0.26842199 -6.3821818e-005 0.00042381971
0.268048E+00 -0.274394E-04 0.406373E-03 0.456443E-04									0.26879607 0.00015440732 0.00040866870
0.268422E+00 -0.638218E-04 0.423820E-03 0.456000E-04									0.26917015 0.00038385883 0.00041139013
0.268796E+00 0.154407E-03 0.408669E-03 0.455543E-04									0.26954423 4.2731914e-006 0.00040381393
0.269170E+00 0.383859E-03 0.411390E-03 0.455073E-04									0.26991830 3.9993680e-005 0.00040675323
0.269544E+00 0.427319E-05 0.403814E-03 0.454588E-04									0.27029238 2.7471576e-005 0.00039104773
0.269918E+00 0.399937E-04 0.406753E-03 0.454090E-04									0.27066645 -3.5119042e-005 0.00040407616
0.270292E+00 0.274716E-04 0.391048E-03 0.453577E-04									0.27104051 0.00018953186 0.00039492355
0.270666E+00 -0.351190E-04 0.404076E-03 0.453050E-04									0.27141458 -0.00014575497 0.00039610496
0.271041E+00 0.189532E-03 0.394924E-03 0.452509E-04									0.27178864 0.00017536763 0.00039361800
0.271415E+00 -0.145755E-03 0.396105E-03 0.451953E-04									0.27216270 2.5962327e-005 0.00039305615
0.271789E+00 0.175368E-03 0.393618E-03 0.451384E-04									0.27253676 -9.7651671e-006 0.00038345899
0.272163E+00 0.259623E-04 0.393056E-03 0.450801E-04									0.27291081 3.5661622e-006 0.00039059284
0.272537E+00 -0.976517E-05 0.383459E-03 0.450204E-04									0.27328487 2.9270179e-005 0.00039053964
0.272911E+00 0.356616E-05 0.390593E-03 0.449593E-04									0.27365892 0.00013186936 0.00039628012
0.273285E+00 0.292702E-04 0.390540E-03 0.448968E-04									0.27403297 7.7947789e-005 0.00039175857
0.273659E+00 0.131869E-03 0.396280E-03 0.448330E-04									0.27440701 -0.00015729131 0.00039280581
0.274033E+00 0.779478E-04 0.391759E-03 0.447678E-04									0.27478106 7.9969226e-005 0.00038397352
0.274407E+00 -0.157291E-03 0.392806E-03 0.447012E-04									0.27515510 0.00047608005 0.00039322451
0.274781E+00 0.799692E-04 0.383974E-03 0.446333E-04									0.27552914 -0.00024668333 0.00039064151
0.275155E+00 0.476080E-03 0.393225E-03 0.445641E-04									0.27590318 -0.00025736576 0.00039354121
0.275529E+00 -0.246683E-03 0.390642E-03 0.444935E-04									0.27627721 -2.2248436e-005 0.00039619999
0.275903E+00 -0.257366E-03 0.393541E-03 0.444217E-04									0.27665124 1.3043959e-005 0.00039745123
0.276277E+00 -0.222484E-04 0.396200E-03 0.443485E-04									0.27702527 -4.4307871e-006 0.00039489801
0.276651E+00 0.130440E-04 0.397451E-03 0.442739E-04									0.27739930 -5.8584264e-005 0.00039859566
0.277025E+00 -0.443079E-05 0.394898E-03 0.441981E-04									0.27777333 -0.00010046017 0.00040954271
0.277399E+00 -0.585843E-04 0.398596E-03 0.441210E-04									0.27814735 -5.2283522e-005 0.00041314414
0.277773E+00 -0.100460E-03 0.409543E-03 0.440426E-04									0.27852137 -0.00025833332 0.00040969607
0.278147E+00 -0.522835E-04 0.413144E-03 0.439629E-04									0.27889539 7.7093340e-005 0.00042495613
0.278521E+00 -0.258333E-03 0.409696E-03 0.438820E-04									0.27926940 0.00016715155 0.00040947490
0.278895E+00 0.770933E-04 0.424956E-03 0.437998E-04									0.27964342 3.1946024e-005 0.00041892089
0.279269E+00 0.167152E-03 0.409475E-03 0.437163E-04									0.28001743 -0.00025135701 0.00041793889
0.279643E+00 0.319460E-04 0.418921E-03 0.436317E-04									0.28039144 -0.00018311690 0.00041922081
0.280017E+00 -0.251357E-03 0.417939E-03 0.435457E-04									0.28076544 4.5770225e-005 0.00043623904
0.280391E+00 -0.183117E-03 0.419221E-03 0.434586E-04									0.28113945 -0.00019219989 0.00041977858
0.280765E+00 0.457702E-04 0.436239E-03 0.433702E-04									0.28151345 -0.00023175148 0.00042765791
0.281139E+00 -0.192200E-03 0.419779E-03 0.432807E-04									0.28188745 1.3952391e-005 0.00042605090
0.281513E+00 -0.231751E-03 0.427658E-03 0.431899E-04									0.28226144 0.00028627267 0.00042358475
0.281887E+00 0.139524E-04 0.426051E-03 0.430980E-04									0.28263544 0.00033095917 0.00041343171
0.282261E+00 0.286273E-03 0.423585E-03 0.430050E-04									0.28300943 0.00014698118 0.00042910311
0.282635E+00 0.330959E-03 0.413432E-03 0.429108E-04									0.28338342 0.00010285735 0.00042570757
0.283009E+00 0.146981E-03 0.429103E-03 0.428155E-04									0.28375741 -1.5685756e-005 0.00043523369
0.283383E+00 0.102857E-03 0.425708E-03 0.427191E-04									0.28413139 0.00014667693 0.00043364843
0.283757E+00 -0.156858E-04 0.435234E-03 0.426217E-04									0.28450537 6.2763066e-005 0.00043522644
0.284131E+00 0.146677E-03 0.433648E-03 0.425231E-04									0.28487935 2.0347905e-006 0.00044116697
0.284505E+00 0.627631E-04 0.435226E-03 0.424235E-04									0.28525333 -0.00013043050 0.00043332253
0.284879E+00 0.203479E-05 0.441167E-03 0.423229E-04									0.28562730 9.3216134e-005 0.00043840325
0.285253E+00 -0.130430E-03 0.433323E-03 0.422213E-04									0.28600128 -0.00023671289 0.00043704444
0.285627E+00 0.932161E-04 0.438403E-03 0.421186E-04									0.28637525 -0.00033009291 0.00044088827
0.286001E+00 -0.236713E-03 0.437044E-03 0.420150E-04									0.28674921 0.00023666112 0.00044698462
0.286375E+00 -0.330093E-03 0.440888E-03 0.419103E-04									0.28712318 0.00027001790 0.00045108672
0.286749E+00 0.236661E-03 0.446985E-03 0.418048E-04									0.28749714 2.0403897e-005 0.00045989605
0.287123E+00 0.270018E-03 0.451087E-03 0.416983E-04									0.28787110 -0.00018082836 0.00045391744
0.287497E+00 0.204039E-04 0.459896E-03 0.415908E-04									0.28824506 2.7239726e-005 0.00044847840
0.287871E+00 -0.180828E-03 0.453917E-03 0.414825E-04									0.28861902 -3.4404067e-005 0.00044393359
0.288245E+00 0.272397E-04 0.448478E-03 0.413732E-04									0.28899297 0.00010641491 0.00045479208
0.288619E+00 -0.344041E-04 0.443934E-03 0.412631E-04									0.28936692 9.0372842e-005 0.00043916346
0.288993E+00 0.106415E-03 0.454792E-03 0.411521E-04									0.28974087 -0.00017913591 0.00045357806
0.289367E+00 0.903728E-04 0.439163E-03 0.410403E-04									0.29011481 0.00028647606 0.00045339930
0.289741E+00 -0.179136E-03 0.453578E-03 0.409276E-04									0.29048875 5.3875976e-005 0.00045149092
0.290115E+00 0.286476E-03 0.453399E-03 0.408142E-04									0.29086270 -2.2223006e-005 0.00046406274
0.290489E+00 0.538760E-04 0.451491E-03 0.406999E-04									0.29123663 -3.4629519e-005 0.00046634925
0.290863E+00 -0.222230E-04 0.464063E-03 0.405848E-04									0.29161057 5.9453384e-005 0.00046483623
0.291237E+00 -0.346295E-04 0.466349E-03 0.404690E-04									0.29198450 -0.00010003787 0.00045786983
0.291611E+00 0.594534E-04 0.464836E-03 0.403524E-04									0.29235843 4.4974053e-005 0.00045475726
0.291984E+00 -0.100038E-03 0.457870E-03 0.402352E-04									0.29273236 2.8658186e-005 0.00045870304
0.292358E+00 0.449741E-04 0.454757E-03 0.401172E-04									0.29310629 -6.4627967e-005 0.00045478342
0.292732E+00 0.286582E-04 0.458703E-03 0.399985E-04									0.29348021 -5.4440918e-005 0.00046912004
0.293106E+00 -0.646280E-04 0.454783E-03 0.398791E-04									0.29385413 -0.00026091453 0.00046096390
0.293480E+00 -0.544409E-04 0.469120E-03 0.397591E-04									0.29422805 -0.00024513936 0.00045736691
0.293854E+00 -0.260915E-03 0.460964E-03 0.396385E-04									0.29460196 -0.00022973772 0.00046627158
0.294228E+00 -0.245139E-03 0.457367E-03 0.395172E-04									0.29497588 0.00012907027 0.00047119749
0.294602E+00 -0.229738E-03 0.466272E-03 0.393953E-04									0.29534979 -4.3651052e-005 0.00046631603
0.294976E+00 0.129070E-03 0.471197E-03 0.392729E-04									0.29572370 0.00012204039 0.00046990213
0.295350E+00 -0.436511E-04 0.466316E-03 0.391499E-04									0.29609760 0.00016522776 0.00046590191
0.295724E+00 0.122040E-03 0.469902E-03 0.390263E-04									0.29647150 0.00014887850 0.00047056945
0.296098E+00 0.165228E-03 0.465902E-03 0.389022E-04									0.29684540 -4.4839980e-005 0.00046274243
0.296471E+00 0.148879E-03 0.470569E-03 0.387776E-04									0.29721930 -4.2220798e-005 0.00047614598
0.296845E+00 -0.448400E-04 0.462742E-03 0.386525E-04									0.29759320 4.4908428e-005 0.00047224764
0.297219E+00 -0.422208E-04 0.476146E-03 0.385269E-04									0.29796709 -0.00011490318 0.00047130233
0.297593E+00 0.449084E-04 0.472248E-03 0.384009E-04									0.29834098 -0.00010226805 0.00047848522
0.297967E+00 -0.114903E-03 0.471302E-03 0.382744E-04									0.29871487 0.00010611800 0.00047477271
0.298341E+00 -0.102268E-03 0.478485E-03 0.381474E-04									0.29908875 -0.00013617079 0.00049051134
0.298715E+00 0.106118E-03 0.474773E-03 0.380201E-04									0.29946264 -0.00044337850 0.00046835984
0.299089E+00 -0.136171E-03 0.490511E-03 0.378924E-04									0.29983652 0.00016749145 0.00047061208
0.299463E+00 -0.443378E-03 0.468360E-03 0.377642E-04									0.30021039 8.8344197e-005 0.00047852010
0.299837E+00 0.167491E-03 0.470612E-03 0.376358E-04									0.30058427 4.5277848e-005 0.00048114792
0.300210E+00 0.883442E-04 0.478520E-03 0.375069E-04									0.30095814 -3.6048861e-005 0.00048302709
0.300584E+00 0.452778E-04 0.481148E-03 0.373777E-04									0.30133201 -0.00015148397 0.00047642574
0.300958E+00 -0.360489E-04 0.483027E-03 0.372483E-04									0.30170588 0.00010322739 0.00048135236
0.301332E+00 -0.151484E-03 0.476426E-03 0.371185E-04									0.30207974 -8.3664783e-005 0.00048844749
0.301706E+00 0.103227E-03 0.481352E-03 0.369884E-04									0.30245361 9.5800008e-005 0.00049261876
0.302080E+00 -0.836648E-04 0.488447E-03 0.368581E-04									0.30282747 1.6247426e-005 0.00047811655
0.302454E+00 0.958000E-04 0.492619E-03 0.367275E-04									0.30320132 8.8536597e-006 0.00048914182
0.302827E+00 0.162474E-04 0.478117E-03 0.365967E-04									0.30357518 -0.00012600007 0.00048403175
0.303201E+00 0.885366E-05 0.489142E-03 0.364657E-04									0.30394903 -0.00010628998 0.00049579334
0.303575E+00 -0.126000E-03 0.484032E-03 0.363345E-04									0.30432288 5.1032617e-005 0.00049634749
0.303949E+00 -0.106290E-03 0.495793E-03 0.362032E-04									0.30469673 8.9239701e-005 0.00050919324
0.304323E+00 0.510326E-04 0.496347E-03 0.360716E-04									0.30507057 6.9412586e-005 0.00049441408
0.304697E+00 0.892397E-04 0.509193E-03 0.359399E-04									0.30544441 -0.00021599670 0.00048094019
0.305071E+00 0.694126E-04 0.494414E-03 0.358081E-04									0.30581825 0.00013494536 0.00048971544
0.305444E+00 -0.215997E-03 0.480940E-03 0.356762E-04									0.30619209 -0.00025052492 0.00048209871
0.305818E+00 0.134945E-03 0.489715E-03 0.355442E-04									0.30656592 0.00023003762 0.00049813033
0.306192E+00 -0.250525E-03 0.482099E-03 0.354121E-04									0.30693975 7.1204975e-005 0.00047598768
0.306566E+00 0.230038E-03 0.498130E-03 0.352799E-04									0.30731358 1.1572323e-005 0.00051402508
0.306940E+00 0.712050E-04 0.475988E-03 0.351477E-04									0.30768741 0.00020315912 0.00049136478
0.307314E+00 0.115723E-04 0.514025E-03 0.350154E-04									0.30806123 0.00010546778 0.00049423623
0.307687E+00 0.203159E-03 0.491365E-03 0.348831E-04									0.30843505 -6.4061817e-005 0.00049695883
0.308061E+00 0.105468E-03 0.494236E-03 0.347508E-04									0.30880887 0.00020269956 0.00047767828
0.308435E+00 -0.640618E-04 0.496959E-03 0.346185E-04									0.30918268 0.00025640442 0.00049143259
0.308809E+00 0.202700E-03 0.477678E-03 0.344863E-04									0.30955650 0.00019964456 0.00049051544
0.309183E+00 0.256404E-03 0.491433E-03 0.343540E-04									0.30993031 -0.00014155989 0.00049014160
0.309557E+00 0.199645E-03 0.490515E-03 0.342219E-04									0.31030411 0.00020641977 0.00049928347
0.309930E+00 -0.141560E-03 0.490142E-03 0.340898E-04									0.31067792 1.0422606e-005 0.00049831453
0.310304E+00 0.206420E-03 0.499283E-03 0.339577E-04									0.31105172 -2.9430619e-005 0.00049569790
0.310678E+00 0.104226E-04 0.498315E-03 0.338258E-04									0.31142552 -9.2824702e-005 0.00049078271
0.311052E+00 -0.294306E-04 0.495698E-03 0.336940E-04									0.31179932 0.00026120590 0.00050493482
0.311426E+00 -0.928247E-04 0.490783E-03 0.335623E-04									0.31217311 -0.00015330644 0.00049815540
0.311799E+00 0.261206E-03 0.504935E-03 0.334307E-04									0.31254690 -0.00044404385 0.00049771122
0.312173E+00 -0.153306E-03 0.498155E-03 0.332993E-04									0.31292069 -2.0974190e-005 0.00050461664
0.312547E+00 -0.444044E-03 0.497711E-03 0.331681E-04									0.31329448 7.5291401e-005 0.00050340012
0.312921E+00 -0.209742E-04 0.504617E-03 0.330371E-04									0.31366826 -9.5251022e-005 0.00050691522
0.313294E+00 0.752914E-04 0.503400E-03 0.329063E-04									0.31404204 6.1104481e-005 0.00050560025
0.313668E+00 -0.952510E-04 0.506915E-03 0.327757E-04									0.31441582 -0.00010249105 0.00050234570
0.314042E+00 0.611045E-04 0.505600E-03 0.326454E-04									0.31478960 -4.1016416e-005 0.00050129754
0.314416E+00 -0.102491E-03 0.502346E-03 0.325153E-04									0.31516337 -5.7735889e-005 0.00049437855
0.314790E+00 -0.410164E-04 0.501298E-03 0.323855E-04									0.31553714 0.00035195398 0.00051007327
0.315163E+00 -0.577359E-04 0.494379E-03 0.322560E-04									0.31591091 -6.2203201e-005 0.00050030992
0.315537E+00 0.351954E-03 0.510073E-03 0.321268E-04									0.31628467 -0.00018085112 0.00049383300
0.315911E+00 -0.622032E-04 0.500310E-03 0.319979E-04									0.31665844 -0.00010230863 0.00049612148
0.316285E+00 -0.180851E-03 0.493833E-03 0.318694E-04									0.31703219 0.00026252027 0.00049886709
0.316658E+00 -0.102309E-03 0.496121E-03 0.317412E-04									0.31740595 8.8369598e-006 0.00049267747
0.317032E+00 0.262520E-03 0.498867E-03 0.316133E-04									0.31777971 -0.00016367581 0.00050921389
0.317406E+00 0.883696E-05 0.492677E-03 0.314859E-04									0.31815346 0.00011595694 0.00049368400
0.317780E+00 -0.163676E-03 0.509214E-03 0.313588E-04									0.31852721 5.3705906e-005 0.00048610986
0.318153E+00 0.115957E-03 0.493684E-03 0.312321E-04									0.31890095 -1.5300650e-005 0.00049564174
0.318527E+00 0.537059E-04 0.486110E-03 0.311058E-04									0.31927469 0.00022784541 0.00051487554
0.318901E+00 -0.153007E-04 0.495642E-03 0.309800E-04									0.31964844 0.00030638598 0.00051616492
0.319275E+00 0.227845E-03 0.514876E-03 0.308546E-04									0.32002217 -0.00042418565 0.00051140635
0.319648E+00 0.306386E-03 0.516165E-03 0.307297E-04									0.32039591 -4.9444071e-006 0.00049479630
0.320022E+00 -0.424186E-03 0.511406E-03 0.306052E-04									0.32076964 -5.1289789e-005 0.00050697877
0.320396E+00 -0.494441E-05 0.494796E-03 0.304812E-04									0.32114337 6.7632831e-005 0.00050058944
0.320770E+00 -0.512898E-04 0.506979E-03 0.303577E-04									0.32151710 0.00017207652 0.00050593728
0.321143E+00 0.676328E-04 0.500589E-03 0.302347E-04									0.32189082 0.00025291260 0.00050341713
0.321517E+00 0.172077E-03 0.505937E-03 0.301122E-04									0.32226454 0.00041841207 0.00051403266
0.321891E+00 0.252913E-03 0.503417E-03 0.299903E-04									0.32263826 -0.00028426601 0.00048999440
0.322265E+00 0.418412E-03 0.514033E-03 0.298689E-04									0.32301198 -0.00019790864 0.00049457660
0.322638E+00 -0.284266E-03 0.489994E-03 0.297481E-04									0.32338569 -0.00012083230 0.00049590311
0.323012E+00 -0.197909E-03 0.494577E-03 0.296279E-04									0.32375940 0.00013812767 0.00050593583
0.323386E+00 -0.120832E-03 0.495903E-03 0.295083E-04									0.32413311 -9.2122044e-005 0.00050992026
0.323759E+00 0.138128E-03 0.505936E-03 0.293893E-04									0.32450681 0.00013374438 0.00050552038
0.324133E+00 -0.921220E-04 0.509920E-03 0.292710E-04									0.32488052 -7.8764160e-005 0.00049149300
0.324507E+00 0.133744E-03 0.505520E-03 0.291533E-04									0.32525422 2.5974232e-005 0.00048798706
0.324881E+00 -0.787642E-04 0.491493E-03 0.290362E-04									0.32562791 -5.1183880e-005 0.00050067130
0.325254E+00 0.259742E-04 0.487987E-03 0.289199E-04									0.32600161 0.00033051550 0.00049868127
0.325628E+00 -0.511839E-04 0.500671E-03 0.288042E-04									0.32637530 -9.2329494e-005 0.00050481203
0.326002E+00 0.330515E-03 0.498681E-03 0.286892E-04									0.32674899 -0.00044819756 0.00050852168
0.326375E+00 -0.923295E-04 0.504812E-03 0.285750E-04									0.32712267 0.00016939058 0.00050633818
0.326749E+00 -0.448198E-03 0.508522E-03 0.284615E-04									0.32749635 0.00012496310 0.00051346073
0.327123E+00 0.169391E-03 0.506338E-03 0.283487E-04									0.32787003 -8.4595651e-006 0.00049979417
0.327496E+00 0.124963E-03 0.513461E-03 0.282367E-04									0.32824371 -2.8045617e-005 0.00050688836
0.327870E+00 -0.845957E-05 0.499794E-03 0.281254E-04									0.32861739 -2.7831634e-005 0.00049794742
0.328244E+00 -0.280456E-04 0.506888E-03 0.280150E-04									0.32899106 0.00016449773 0.00049694320
0.328617E+00 -0.278316E-04 0.497947E-03 0.279053E-04									0.32936473 -0.00015605918 0.00049710044
0.328991E+00 0.164498E-03 0.496943E-03 0.277964E-04									0.32973839 7.0705512e-005 0.00051134343
0.329365E+00 -0.156059E-03 0.497100E-03 0.276883E-04									0.33011205 1.4807038e-005 0.00049480979
0.329738E+00 0.707055E-04 0.511343E-03 0.275811E-04									0.33048572 8.8217487e-005 0.00050898127
0.330112E+00 0.148070E-04 0.494810E-03 0.274747E-04									0.33085937 0.00023436973 0.00050675259
0.330486E+00 0.882175E-04 0.508981E-03 0.273691E-04									0.33123303 0.00022315597 0.00051206675
0.330859E+00 0.234370E-03 0.506753E-03 0.272644E-04									0.33160668 0.00027030409 0.00049952100
0.331233E+00 0.223156E-03 0.512067E-03 0.271606E-04									0.33198033 8.7540321e-005 0.00049946876
0.331607E+00 0.270304E-03 0.499521E-03 0.270576E-04									0.33235397 -0.00023705932 0.00050683501
0.331980E+00 0.875403E-04 0.499469E-03 0.269556E-04									0.33272762 0.00013371769 0.00049768467
0.332354E+00 -0.237059E-03 0.506835E-03 0.268544E-04									0.33310126 7.7483279e-005 0.00049178916
0.332728E+00 0.133718E-03 0.497685E-03 0.267542E-04									0.33347490 9.4290995e-005 0.00050064701
0.333101E+00 0.774833E-04 0.491789E-03 0.266549E-04									0.33384853 5.1026022e-005 0.00051114714
0.333475E+00 0.942910E-04 0.500647E-03 0.265565E-04									0.33422216 -0.00017049061 0.00050499031
0.333849E+00 0.510260E-04 0.511147E-03 0.264591E-04									0.33459579 -0.00052432425 0.00051810612
0.334222E+00 -0.170491E-03 0.504990E-03 0.263626E-04									0.33496942 0.00022611047 0.00050027678
0.334596E+00 -0.524324E-03 0.518106E-03 0.262672E-04									0.33534304 0.00013950508 0.00051580850
0.334969E+00 0.226110E-03 0.500277E-03 0.261727E-04									0.33571666 -0.00029882455 0.00050381730
0.335343E+00 0.139505E-03 0.515809E-03 0.260792E-04									0.33609028 2.3588878e-005 0.00049580521
0.335717E+00 -0.298825E-03 0.503817E-03 0.259867E-04									0.33646390 0.00015217752 0.00049960409
0.336090E+00 0.235889E-04 0.495805E-03 0.258952E-04									0.33683751 0.00049067960 0.00051143609
0.336464E+00 0.152178E-03 0.499604E-03 0.258047E-04									0.33721112 -2.3337225e-005 0.00051025005
0.336838E+00 0.490680E-03 0.511436E-03 0.257153E-04									0.33758472 -0.00034630728 0.00050091540
0.337211E+00 -0.233372E-04 0.510250E-03 0.256269E-04									0.33795833 -1.8051271e-005 0.00050224159
0.337585E+00 -0.346307E-03 0.500915E-03 0.255395E-04									0.33833193 3.2912985e-005 0.00048218689
0.337958E+00 -0.180513E-04 0.502242E-03 0.254532E-04									0.33870553 5.0779117e-005 0.00049633661
0.338332E+00 0.329130E-04 0.482187E-03 0.253680E-04									0.33907912 0.00015145695 0.00051001160
0.338706E+00 0.507791E-04 0.496337E-03 0.252839E-04									0.33945271 -0.00036348260 0.00051458130
0.339079E+00 0.151457E-03 0.510012E-03 0.252008E-04									0.33982630 3.6771519e-005 0.00050064821
0.339453E+00 -0.363483E-03 0.514581E-03 0.251189E-04									0.34019989 -2.0900508e-005 0.00051162347
0.339826E+00 0.367715E-04 0.500648E-03 0.250380E-04									0.34057347 0.00024247639 0.00050177531
0.340200E+00 -0.209005E-04 0.511623E-03 0.249583E-04									0.34094705 0.00013704625 0.00049852934
0.340573E+00 0.242476E-03 0.501775E-03 0.248796E-04									0.34132063 0.00010473712 0.00051816536
0.340947E+00 0.137046E-03 0.498529E-03 0.248021E-04									0.34169421 8.3653488e-005 0.00053831865
0.341321E+00 0.104737E-03 0.518165E-03 0.247257E-04									0.34206778 -4.7969453e-005 0.00052425487
0.341694E+00 0.836535E-04 0.538319E-03 0.246505E-04									0.34244135 -0.00015512782 0.00052408955
0.342068E+00 -0.479695E-04 0.524255E-03 0.245763E-04									0.34281491 5.3440712e-005 0.00054533158
0.342441E+00 -0.155128E-03 0.524090E-03 0.245033E-04									0.34318847 0.00021169276 0.00053191456
0.342815E+00 0.534407E-04 0.545332E-03 0.244314E-04									0.34356203 0.00034277808 0.00055811053
0.343188E+00 0.211693E-03 0.531915E-03 0.243607E-04									0.34393559 0.00019308528 0.00054956755
0.343562E+00 0.342778E-03 0.558111E-03 0.242911E-04									0.34430915 -1.9850210e-005 0.00054853107
0.343936E+00 0.193085E-03 0.549568E-03 0.242226E-04									0.34468270 -2.5768308e-005 0.00055587861
0.344309E+00 -0.198502E-04 0.548531E-03 0.241553E-04									0.34505625 0.00034776918 0.00054264735
0.344683E+00 -0.257683E-04 0.555879E-03 0.240891E-04									0.34542979 0.00031009743 0.00055434694
0.345056E+00 0.347769E-03 0.542647E-03 0.240241E-04									0.34580333 -7.8325793e-006 0.00055345149
0.345430E+00 0.310097E-03 0.554347E-03 0.239602E-04									0.34617687 -0.00034472541 0.00056261834
0.345803E+00 -0.783258E-05 0.553451E-03 0.238974E-04									0.34655041 7.1320532e-005 0.00056102192
0.346177E+00 -0.344725E-03 0.562618E-03 0.238358E-04									0.34692394 7.9432709e-005 0.00056733992
0.346550E+00 0.713205E-04 0.561022E-03 0.237754E-04									0.34729747 0.00010661082 0.00057553597
0.346924E+00 0.794327E-04 0.567340E-03 0.237161E-04									0.34767100 0.00039824383 0.00057002600
0.347297E+00 0.106611E-03 0.575536E-03 0.236580E-04									0.34804453 0.00010556647 0.00058679005
0.347671E+00 0.398244E-03 0.570026E-03 0.236011E-04									0.34841805 -0.00020192366 0.00056923553
0.348045E+00 0.105566E-03 0.586790E-03 0.235453E-04									0.34879157 -0.00035623275 0.00054280374
0.348418E+00 -0.201924E-03 0.569236E-03 0.234907E-04									0.34916508 -0.00017557650 0.00057057292
0.348792E+00 -0.356233E-03 0.542804E-03 0.234372E-04									0.34953860 -0.00028818182 0.00054982841
0.349165E+00 -0.175576E-03 0.570573E-03 0.233850E-04									0.34991211 -6.2543241e-005 0.00056675731
0.349539E+00 -0.288182E-03 0.549828E-03 0.233339E-04									0.35028561 0.00011788059 0.00055197558
0.349912E+00 -0.625432E-04 0.566757E-03 0.232840E-04									0.35065912 1.2536819e-006 0.00055188607
0.350286E+00 0.117881E-03 0.551976E-03 0.232353E-04									0.35103262 0.00015174193 0.00054200940
0.350659E+00 0.125368E-05 0.551886E-03 0.231878E-04									0.35140612 0.00028743053 0.00055280834
0.351033E+00 0.151742E-03 0.542009E-03 0.231414E-04									0.35177961 5.7866819e-006 0.00054321212
0.351406E+00 0.287431E-03 0.552808E-03 0.230962E-04									0.35215310 -0.00017084131 0.00053835466
0.351780E+00 0.578668E-05 0.543212E-03 0.230521E-04									0.35252659 -9.9580565e-005 0.00054002782
0.352153E+00 -0.170841E-03 0.538355E-03 0.230092E-04									0.35290008 0.00010706598 0.00053880627
0.352527E+00 -0.995806E-04 0.540028E-03 0.229674E-04									0.35327356 1.5592257e-006 0.00054737730
0.352900E+00 0.107066E-03 0.538806E-03 0.229268E-04									0.35364704 -3.1698921e-005 0.00055801988
0.353274E+00 0.155923E-05 0.547377E-03 0.228873E-04									0.35402052 -0.00031359531 0.00053488110
0.353647E+00 -0.316989E-04 0.558020E-03 0.228488E-04									0.35439399 -0.00016048639 0.00056558585
0.354021E+00 -0.313595E-03 0.534881E-03 0.228115E-04									0.35476747 -0.00027448714 0.00053588907
0.354394E+00 -0.160486E-03 0.565586E-03 0.227753E-04									0.35514093 -0.00019167739 0.00056411579
0.354767E+00 -0.274487E-03 0.535889E-03 0.227401E-04									0.35551440 0.00039691349 0.00054423923
0.355141E+00 -0.191677E-03 0.564116E-03 0.227060E-04									0.35588786 0.00020272317 0.00053925851
0.355514E+00 0.396913E-03 0.544239E-03 0.226730E-04									0.35626132 0.00048190135 0.00053513040
0.355888E+00 0.202723E-03 0.539259E-03 0.226411E-04									0.35663478 4.4635196e-005 0.00052496813
0.356261E+00 0.481901E-03 0.535130E-03 0.226102E-04									0.35700823 2.7128184e-005 0.00053963330
0.356635E+00 0.446352E-04 0.524968E-03 0.225804E-04									0.35738168 9.9790235e-005 0.00052933469
0.357008E+00 0.271282E-04 0.539633E-03 0.225516E-04									0.35775513 -9.3340181e-005 0.00052547182
0.357382E+00 0.997902E-04 0.529335E-03 0.225238E-04									0.35812857 2.6126374e-005 0.00053513123
0.357755E+00 -0.933402E-04 0.525472E-03 0.224971E-04									0.35850201 -0.00046691534 0.00055221009
0.358129E+00 0.261264E-04 0.535131E-03 0.224714E-04									0.35887545 0.00036340391 0.00054368062
0.358502E+00 -0.466915E-03 0.552210E-03 0.224467E-04									0.35924888 0.00037064397 0.00053107398
0.358875E+00 0.363404E-03 0.543681E-03 0.224230E-04									0.35962231 0.00020194549 0.00051322019
0.359249E+00 0.370644E-03 0.531074E-03 0.224003E-04									0.35999574 -2.1860732e-005 0.00052598740
0.359622E+00 0.201945E-03 0.513220E-03 0.223786E-04									0.36036917 0.00015168871 0.00052654004
0.359996E+00 -0.218607E-04 0.525987E-03 0.223579E-04									0.36074259 -0.00014696473 0.00053304143
0.360369E+00 0.151689E-03 0.526540E-03 0.223382E-04									0.36111601 0.00037853514 0.00054686593
0.360743E+00 -0.146965E-03 0.533041E-03 0.223194E-04									0.36148943 -0.00015590170 0.00055176029
0.361116E+00 0.378535E-03 0.546866E-03 0.223017E-04									0.36186284 -8.6784908e-005 0.00053135420
0.361489E+00 -0.155902E-03 0.551760E-03 0.222848E-04									0.36223625 0.00053236557 0.00053315979
0.361863E+00 -0.867849E-04 0.531354E-03 0.222689E-04									0.36260966 -0.00032671845 0.00055063216
0.362236E+00 0.532366E-03 0.533160E-03 0.222538E-04									0.36298306 1.9426336e-005 0.00053408572
0.362610E+00 -0.326718E-03 0.550632E-03 0.222397E-04									0.36335646 0.00024795958 0.00055352483
0.362983E+00 0.194263E-04 0.534086E-03 0.222264E-04									0.36372986 0.00015427747 0.00052710529
0.363356E+00 0.247960E-03 0.553525E-03 0.222139E-04									0.36410326 5.3329336e-006 0.00053896761
0.363730E+00 0.154277E-03 0.527105E-03 0.222023E-04									0.36447665 0.00022004222 0.00053360320
0.364103E+00 0.533293E-05 0.538968E-03 0.221915E-04									0.36485004 0.00024413748 0.00053369967
0.364477E+00 0.220042E-03 0.533603E-03 0.221815E-04									0.36522342 0.00035067260 0.00054420540
0.364850E+00 0.244137E-03 0.533700E-03 0.221722E-04									0.36559680 0.00016066187 0.00055598404
0.365223E+00 0.350673E-03 0.544205E-03 0.221638E-04									0.36597018 0.00018615003 0.00052719904
0.365597E+00 0.160662E-03 0.555984E-03 0.221560E-04									0.36634356 3.2603345e-005 0.00054268576
0.365970E+00 0.186150E-03 0.527199E-03 0.221491E-04									0.36671693 9.2869089e-006 0.00056137380
0.366344E+00 0.326033E-04 0.542686E-03 0.221428E-04									0.36709030 0.00026131772 0.00054981087
0.366717E+00 0.928691E-05 0.561374E-03 0.221372E-04									0.36746367 0.00029060695 0.00052481064
0.367090E+00 0.261318E-03 0.549811E-03 0.221323E-04									0.36783703 0.00012655497 0.00052762956
0.367464E+00 0.290607E-03 0.524811E-03 0.221281E-04									0.36821039 0.00040846025 0.00054197074
0.367837E+00 0.126555E-03 0.527630E-03 0.221245E-04									0.36858375 0.00012987726 0.00052153410
0.368210E+00 0.408460E-03 0.541971E-03 0.221216E-04									0.36895711 0.00019156427 0.00053250625
0.368584E+00 0.129877E-03 0.521534E-03 0.221193E-04									0.36933046 0.00011131996 0.00053016308
0.368957E+00 0.191564E-03 0.532506E-03 0.221176E-04									0.36970380 -0.00016793521 0.00054123765
0.369330E+00 0.111320E-03 0.530163E-03 0.221164E-04									0.37007715 0.00040745768 0.00053518434
0.369704E+00 -0.167935E-03 0.541238E-03 0.221159E-04									0.37045049 -0.00013367554 0.00052960155
0.370077E+00 0.407458E-03 0.535184E-03 0.221159E-04									0.37082383 9.7196250e-005 0.00052766066
0.370450E+00 -0.133676E-03 0.529602E-03 0.221165E-04									0.37119717 -0.00034639512 0.00055491053
0.370824E+00 0.971962E-04 0.527661E-03 0.221175E-04									0.37157050 0.00010757697 0.00053637738
0.371197E+00 -0.346395E-03 0.554911E-03 0.221191E-04									0.37194383 0.00036938694 0.00053754797
0.371571E+00 0.107577E-03 0.536377E-03 0.221212E-04									0.37231715 3.9854508e-005 0.00055324034
0.371944E+00 0.369387E-03 0.537548E-03 0.221237E-04									0.37269048 8.6681568e-005 0.00053264629
0.372317E+00 0.398545E-04 0.553240E-03 0.221267E-04									0.37306380 0.00013677483 0.00053591556
0.372690E+00 0.866816E-04 0.532646E-03 0.221301E-04									0.37343711 -0.00011485551 0.00054239914
0.373064E+00 0.136775E-03 0.535916E-03 0.221339E-04									0.37381042 -0.00022098946 0.00052361066
0.373437E+00 -0.114856E-03 0.542399E-03 0.221381E-04									0.37418374 -0.00022077731 0.00053325868
0.373810E+00 -0.220989E-03 0.523611E-03 0.221427E-04									0.37455704 0.00019738314 0.00053369588
0.374184E+00 -0.220777E-03 0.533259E-03 0.221476E-04									0.37493035 -0.00011012353 0.00055456154
0.374557E+00 0.197383E-03 0.533696E-03 0.221529E-04									0.37530365 -7.1918935e-005 0.00056232350
0.374930E+00 -0.110124E-03 0.554562E-03 0.221584E-04									0.37567694 2.4315664e-005 0.00053635706
0.375304E+00 -0.719189E-04 0.562324E-03 0.221643E-04									0.37605024 -0.00012370148 0.00053888342
0.375677E+00 0.243157E-04 0.536357E-03 0.221705E-04									0.37642353 7.1872017e-005 0.00054936727
0.376050E+00 -0.123701E-03 0.538883E-03 0.221769E-04									0.37679682 -0.00019239141 0.00054504614
0.376424E+00 0.718720E-04 0.549367E-03 0.221835E-04									0.37717010 2.6778738e-005 0.00053391462
0.376797E+00 -0.192391E-03 0.545046E-03 0.221904E-04									0.37754338 7.6530240e-005 0.00055647808
0.377170E+00 0.267787E-04 0.533915E-03 0.221974E-04									0.37791666 -9.4609584e-005 0.00053066625
0.377543E+00 0.765302E-04 0.556478E-03 0.222047E-04									0.37828994 0.00022600218 0.00052814104
0.377917E+00 -0.946096E-04 0.530666E-03 0.222121E-04									0.37866321 -8.6081787e-005 0.00056509970
0.378290E+00 0.226002E-03 0.528141E-03 0.222196E-04									0.37903648 7.6059460e-006 0.00053154737
0.378663E+00 -0.860818E-04 0.565100E-03 0.222273E-04									0.37940974 -0.00028094134 0.00053116230
0.379036E+00 0.760595E-05 0.531547E-03 0.222351E-04									0.37978300 -0.00038311224 0.00053791132
0.379410E+00 -0.280941E-03 0.531162E-03 0.222429E-04									0.38015626 -0.00015088251 0.00053264169
0.379783E+00 -0.383112E-03 0.537911E-03 0.222509E-04									0.38052952 -1.7556456e-005 0.00053912853
0.380156E+00 -0.150883E-03 0.532642E-03 0.222589E-04									0.38090277 2.7497553e-005 0.00053517143
0.380530E+00 -0.175565E-04 0.539129E-03 0.222669E-04									0.38127602 -0.00033091071 0.00053116522
0.380903E+00 0.274976E-04 0.535171E-03 0.222749E-04									0.38164927 7.6036950e-005 0.00053528892
0.381276E+00 -0.330911E-03 0.531165E-03 0.222829E-04									0.38202251 0.00034514480 0.00054864155
0.381649E+00 0.760370E-04 0.535289E-03 0.222909E-04									0.38239575 0.00028455621 0.00052971917
0.382023E+00 0.345145E-03 0.548642E-03 0.222989E-04									0.38276899 6.9293173e-005 0.00053400682
0.382396E+00 0.284556E-03 0.529719E-03 0.223068E-04									0.38314222 -7.2000912e-005 0.00052833247
0.382769E+00 0.692932E-04 0.534007E-03 0.223147E-04									0.38351545 -3.2174323e-005 0.00051787035
0.383142E+00 -0.720009E-04 0.528332E-03 0.223225E-04									0.38388867 0.00010401234 0.00052618296
0.383515E+00 -0.321743E-04 0.517870E-03 0.223302E-04									0.38426190 0.00026025834 0.00053258433
0.383889E+00 0.104012E-03 0.526183E-03 0.223378E-04									0.38463512 1.8714958e-005 0.00051739642
0.384262E+00 0.260258E-03 0.532584E-03 0.223453E-04									0.38500833 0.00010265369 0.00053276596
0.384635E+00 0.187150E-04 0.517396E-03 0.223526E-04									0.38538155 -0.00017161188 0.00052778283
0.385008E+00 0.102654E-03 0.532766E-03 0.223598E-04									0.38575476 -2.3079376e-005 0.00051394429
0.385382E+00 -0.171612E-03 0.527783E-03 0.223668E-04									0.38612796 -8.2326915e-006 0.00052941650
0.385755E+00 -0.230794E-04 0.513944E-03 0.223737E-04									0.38650117 -0.00010665528 0.00051605352
0.386128E+00 -0.823269E-05 0.529416E-03 0.223803E-04									0.38687437 8.9219817e-005 0.00052658359
0.386501E+00 -0.106655E-03 0.516054E-03 0.223868E-04									0.38724757 4.1491830e-005 0.00052010274
0.386874E+00 0.892198E-04 0.526584E-03 0.223930E-04									0.38762076 6.6207822e-005 0.00051357961
0.387248E+00 0.414918E-04 0.520103E-03 0.223989E-04									0.38799395 8.1778376e-005 0.00051659986
0.387621E+00 0.662078E-04 0.513580E-03 0.224046E-04									0.38836714 -0.00025611498 0.00051884368
0.387994E+00 0.817784E-04 0.516600E-03 0.224101E-04									0.38874032 4.9003669e-005 0.00051247181
0.388367E+00 -0.256115E-03 0.518844E-03 0.224152E-04									0.38911350 -0.00018592019 0.00051580914
0.388740E+00 0.490037E-04 0.512472E-03 0.224200E-04									0.38948668 7.9713179e-005 0.00052103775
0.389114E+00 -0.185920E-03 0.515809E-03 0.224246E-04									0.38985985 5.2887230e-006 0.00051014196
0.389487E+00 0.797132E-04 0.521038E-03 0.224287E-04									0.39023302 0.00026954966 0.00051686402
0.389860E+00 0.528872E-05 0.510142E-03 0.224326E-04									0.39060619 0.00014806777 0.00053315120
0.390233E+00 0.269550E-03 0.516864E-03 0.224360E-04									0.39097936 -7.0499968e-005 0.00053485905
0.390606E+00 0.148068E-03 0.533151E-03 0.224391E-04									0.39135252 0.00014991887 0.00051993398
0.390979E+00 -0.705000E-04 0.534859E-03 0.224418E-04									0.39172567 0.00038305134 0.00052772711
0.391353E+00 0.149919E-03 0.519934E-03 0.224442E-04									0.39209883 1.2541800e-005 0.00052271761
0.391726E+00 0.383051E-03 0.527727E-03 0.224461E-04									0.39247198 -6.2809834e-006 0.00053202714
0.392099E+00 0.125418E-04 0.522718E-03 0.224476E-04									0.39284513 0.00013426692 0.00052350912
0.392472E+00 -0.628098E-05 0.532027E-03 0.224487E-04									0.39321827 0.00035235235 0.00050543067
0.392845E+00 0.134267E-03 0.523509E-03 0.224495E-04									0.39359141 -5.7972188e-005 0.00052987696
0.393218E+00 0.352352E-03 0.505431E-03 0.224498E-04									0.39396455 -0.00016607122 0.00051660546
0.393591E+00 -0.579722E-04 0.529877E-03 0.224497E-04									0.39433768 8.8263382e-005 0.00053418294
0.393965E+00 -0.166071E-03 0.516605E-03 0.224491E-04									0.39471081 -8.1996998e-005 0.00051644912
0.394338E+00 0.882634E-04 0.534183E-03 0.224481E-04									0.39508394 0.00019884529 0.00052497928
0.394711E+00 -0.819970E-04 0.516449E-03 0.224467E-04									0.39545706 9.2289149e-006 0.00053030680
0.395084E+00 0.198845E-03 0.524979E-03 0.224449E-04									0.39583018 0.00032245696 0.00053557192
0.395457E+00 0.922891E-05 0.530307E-03 0.224426E-04									0.39620330 0.00032558992 0.00053595940
0.395830E+00 0.322457E-03 0.535572E-03 0.224398E-04									0.39657642 -2.9347320e-005 0.00052016627
0.396203E+00 0.325590E-03 0.535959E-03 0.224366E-04									0.39694953 -5.0170832e-005 0.00052763498
0.396576E+00 -0.293473E-04 0.520166E-03 0.224329E-04									0.39732263 -0.00010634402 0.00051412749
0.396950E+00 -0.501708E-04 0.527635E-03 0.224288E-04									0.39769574 0.00030131163 0.00053026229
0.397323E+00 -0.106344E-03 0.514127E-03 0.224241E-04									0.39806884 0.00015612798 0.00051709171
0.397696E+00 0.301312E-03 0.530262E-03 0.224190E-04									0.39844193 0.00026192426 0.00053320527
0.398069E+00 0.156128E-03 0.517092E-03 0.224134E-04									0.39881503 -4.7588103e-005 0.00051358760
0.398442E+00 0.261924E-03 0.533205E-03 0.224074E-04									0.39918812 0.00014281386 0.00053444849
0.398815E+00 -0.475881E-04 0.513588E-03 0.224008E-04									0.39956121 5.3548310e-005 0.00050931709
0.399188E+00 0.142814E-03 0.534448E-03 0.223937E-04									0.39993429 9.0786450e-005 0.00052586369
0.399561E+00 0.535483E-04 0.509317E-03 0.223861E-04									0.40030737 7.7932071e-006 0.00052001504
0.399934E+00 0.907864E-04 0.525864E-03 0.223780E-04									0.40068045 6.0575066e-005 0.00051968353
0.400307E+00 0.779321E-05 0.520015E-03 0.223694E-04									0.40105352 9.4710191e-005 0.00053475843
0.400680E+00 0.605751E-04 0.519684E-03 0.223603E-04									0.40142659 0.00030176033 0.00053097099
0.401054E+00 0.947102E-04 0.534758E-03 0.223506E-04									0.40179966 -4.1082071e-005 0.00051580379
0.401427E+00 0.301760E-03 0.530971E-03 0.223405E-04									0.40217272 -0.00011571637 0.00054571539
0.401800E+00 -0.410821E-04 0.515804E-03 0.223299E-04									0.40254578 -7.6936832e-005 0.00051734245
0.402173E+00 -0.115716E-03 0.545715E-03 0.223187E-04									0.40291883 -0.00020222710 0.00053247225
0.402546E+00 -0.769368E-04 0.517342E-03 0.223071E-04									0.40329189 7.2056686e-005 0.00052414601
0.402919E+00 -0.202227E-03 0.532472E-03 0.222950E-04									0.40366494 -0.00014585542 0.00051553859
0.403292E+00 0.720567E-04 0.524146E-03 0.222824E-04									0.40403798 0.00019505157 0.00054064286
0.403665E+00 -0.145855E-03 0.515539E-03 0.222693E-04									0.40441103 0.00017111754 0.00053964876
0.404038E+00 0.195052E-03 0.540643E-03 0.222557E-04									0.40478407 -0.00014087924 0.00051798959
0.404411E+00 0.171118E-03 0.539649E-03 0.222417E-04									0.40515710 0.00018163006 0.00053162562
0.404784E+00 -0.140879E-03 0.517990E-03 0.222272E-04									0.40553013 -0.00016241684 0.00052137100
0.405157E+00 0.181630E-03 0.531626E-03 0.222122E-04									0.40590316 0.00014915595 0.00052221763
0.405530E+00 -0.162417E-03 0.521371E-03 0.221968E-04									0.40627619 0.00022253418 0.00053155057
0.405903E+00 0.149156E-03 0.522218E-03 0.221810E-04									0.40664921 0.00013848978 0.00053926000
0.406276E+00 0.222534E-03 0.531551E-03 0.221646E-04									0.40702223 7.4681362e-006 0.00053840805
0.406649E+00 0.138490E-03 0.539260E-03 0.221479E-04									0.40739524 2.5487313e-005 0.00053248235
0.407022E+00 0.746814E-05 0.538408E-03 0.221307E-04									0.40776825 6.4502275e-005 0.00052706157
0.407395E+00 0.254873E-04 0.532482E-03 0.221131E-04									0.40814126 0.00025858727 0.00053679438
0.407768E+00 0.645023E-04 0.527062E-03 0.220950E-04									0.40851427 -7.5109341e-005 0.00053076806
0.408141E+00 0.258587E-03 0.536794E-03 0.220765E-04									0.40888727 0.00012649543 0.00053885592
0.408514E+00 -0.751093E-04 0.530768E-03 0.220576E-04									0.40926027 -0.00010482286 0.00052868976
0.408887E+00 0.126495E-03 0.538856E-03 0.220383E-04									0.40963326 -0.00022180399 0.00054192128
0.409260E+00 -0.104823E-03 0.528690E-03 0.220186E-04									0.41000625 -0.00016114893 0.00052950671
0.409633E+00 -0.221804E-03 0.541921E-03 0.219984E-04									0.41037924 0.00029778125 0.00053213139
0.410006E+00 -0.161149E-03 0.529507E-03 0.219779E-04									0.41075222 5.5063812e-005 0.00053548521
0.410379E+00 0.297781E-03 0.532131E-03 0.219569E-04									0.41112520 -6.9457449e-006 0.00052258057
0.410752E+00 0.550638E-04 0.535485E-03 0.219356E-04									0.41149818 -0.00012212885 0.00053064578
0.411125E+00 -0.694574E-05 0.522581E-03 0.219139E-04									0.41187115 0.00010913461 0.00053543297
0.411498E+00 -0.122129E-03 0.530646E-03 0.218919E-04									0.41224412 7.3907026e-005 0.00052496409
0.411871E+00 0.109135E-03 0.535433E-03 0.218695E-04									0.41261709 8.2402023e-005 0.00052931695
0.412244E+00 0.739070E-04 0.524964E-03 0.218467E-04									0.41299005 -0.00019854901 0.00052439065
0.412617E+00 0.824020E-04 0.529317E-03 0.218237E-04									0.41336301 2.1843202e-006 0.00052213309
0.412990E+00 -0.198549E-03 0.524391E-03 0.218003E-04									0.41373597 0.00010337932 0.00051705458
0.413363E+00 0.218432E-05 0.522133E-03 0.217766E-04									0.41410892 -0.00011299378 0.00051803025
0.413736E+00 0.103379E-03 0.517055E-03 0.217527E-04									0.41448187 0.00036278752 0.00052287019
0.414109E+00 -0.112994E-03 0.518030E-03 0.217284E-04									0.41485481 1.4063906e-005 0.00052815222
0.414482E+00 0.362788E-03 0.522870E-03 0.217039E-04									0.41522776 -0.00013336293 0.00052762391
0.414855E+00 0.140639E-04 0.528152E-03 0.216792E-04									0.41560069 -7.6035402e-005 0.00054132840
0.415228E+00 -0.133363E-03 0.527624E-03 0.216542E-04									0.41597363 -0.00019292847 0.00053153114
0.415601E+00 -0.760354E-04 0.541328E-03 0.216290E-04									0.41634656 2.5491582e-005 0.00053429659
0.415974E+00 -0.192928E-03 0.531531E-03 0.216035E-04									0.41671949 0.00012832284 0.00052970796
0.416347E+00 0.254916E-04 0.534297E-03 0.215779E-04									0.41709241 0.00013366194 0.00052769060
0.416719E+00 0.128323E-03 0.529708E-03 0.215521E-04									0.41746533 0.00011614591 0.00052582391
0.417092E+00 0.133662E-03 0.527691E-03 0.215261E-04									0.41783825 -1.9382280e-005 0.00052308618
0.417465E+00 0.116146E-03 0.525824E-03 0.214999E-04									0.41821116 4.9217730e-005 0.00051628109
0.417838E+00 -0.193823E-04 0.523086E-03 0.214736E-04									0.41858407 -8.7912446e-005 0.00053015705
0.418211E+00 0.492177E-04 0.516281E-03 0.214471E-04									0.41895698 0.00014943162 0.00052075611
0.418584E+00 -0.879124E-04 0.530157E-03 0.214205E-04									0.41932988 0.00033729643 0.00053148633
0.418957E+00 0.149432E-03 0.520756E-03 0.213937E-04									0.41970278 0.00035669306 0.00052523034
0.419330E+00 0.337296E-03 0.531486E-03 0.213669E-04									0.42007568 -0.00014089020 0.00052176565
0.419703E+00 0.356693E-03 0.525230E-03 0.213400E-04									0.42044857 -0.00017537102 0.00054453748
0.420076E+00 -0.140890E-03 0.521766E-03 0.213129E-04									0.42082146 0.00011195668 0.00054853661
0.420449E+00 -0.175371E-03 0.544537E-03 0.212858E-04									0.42119434 0.00011337941 0.00055895861
0.420821E+00 0.111957E-03 0.548537E-03 0.212586E-04									0.42156723 -0.00020629546 0.00056436835
0.421194E+00 0.113379E-03 0.558959E-03 0.212314E-04									0.42194010 0.00013789730 0.00058356698
0.421567E+00 -0.206295E-03 0.564368E-03 0.212042E-04									0.42231298 -6.5274261e-005 0.00057421285
0.421940E+00 0.137897E-03 0.583567E-03 0.211769E-04									0.42268585 6.5062962e-005 0.00058320319
0.422313E+00 -0.652743E-04 0.574213E-03 0.211496E-04									0.42305872 0.00017439239 0.00060589137
0.422686E+00 0.650630E-04 0.583203E-03 0.211223E-04									0.42343158 -1.8574534e-005 0.00058433104
0.423059E+00 0.174392E-03 0.605891E-03 0.210951E-04									0.42380444 -0.00017192294 0.00059413421
0.423432E+00 -0.185745E-04 0.584331E-03 0.210678E-04									0.42417730 7.5517410e-005 0.00059595662
0.423804E+00 -0.171923E-03 0.594134E-03 0.210407E-04									0.42455015 -0.00012791486 0.00059889980
0.424177E+00 0.755174E-04 0.595957E-03 0.210135E-04									0.42492300 -0.00018741722 0.00060639679
0.424550E+00 -0.127915E-03 0.598900E-03 0.209865E-04									0.42529584 -2.2190954e-005 0.00059934285
0.424923E+00 -0.187417E-03 0.606397E-03 0.209595E-04									0.42566869 -0.00014598217 0.00060550888
0.425296E+00 -0.221910E-04 0.599343E-03 0.209326E-04									0.42604152 0.00037899620 0.00059565403
0.425669E+00 -0.145982E-03 0.605509E-03 0.209059E-04									0.42641436 -0.00018216250 0.00060739064
0.426042E+00 0.378996E-03 0.595654E-03 0.208793E-04									0.42678719 -3.3590809e-006 0.00061433733
0.426414E+00 -0.182162E-03 0.607391E-03 0.208528E-04									0.42716002 -0.00020685541 0.00063559168
0.426787E+00 -0.335908E-05 0.614337E-03 0.208264E-04									0.42753284 7.0610190e-005 0.00060647139
0.427160E+00 -0.206855E-03 0.635592E-03 0.208002E-04									0.42790566 -0.00028287265 0.00059309283
0.427533E+00 0.706102E-04 0.606471E-03 0.207742E-04									0.42827848 -9.6223467e-005 0.00059968289
0.427906E+00 -0.282873E-03 0.593093E-03 0.207484E-04									0.42865129 2.7478067e-005 0.00060461943
0.428278E+00 -0.962235E-04 0.599683E-03 0.207228E-04									0.42902410 0.00019846340 0.00059341932
0.428651E+00 0.274781E-04 0.604619E-03 0.206974E-04									0.42939691 0.00029057261 0.00057513121
0.429024E+00 0.198463E-03 0.593419E-03 0.206722E-04									0.42976971 -0.00042440036 0.00059511539
0.429397E+00 0.290573E-03 0.575131E-03 0.206473E-04									0.43014251 0.00012755857 0.00058443509
0.429770E+00 -0.424400E-03 0.595115E-03 0.206226E-04									0.43051530 -5.7435859e-005 0.00055701530
0.430143E+00 0.127559E-03 0.584435E-03 0.205981E-04									0.43088809 -2.0118426e-005 0.00057032891
0.430515E+00 -0.574359E-04 0.557015E-03 0.205740E-04									0.43126088 -6.9479844e-005 0.00059685902
0.430888E+00 -0.201184E-04 0.570329E-03 0.205501E-04									0.43163367 -0.00012255203 0.00056881279
0.431261E+00 -0.694798E-04 0.596859E-03 0.205265E-04									0.43200645 1.3345738e-005 0.00056412305
0.431634E+00 -0.122552E-03 0.568813E-03 0.205032E-04									0.43237922 -0.00062550591 0.00056727464
0.432006E+00 0.133457E-04 0.564123E-03 0.204803E-04									0.43275200 -0.00039270292 0.00056771263
0.432379E+00 -0.625506E-03 0.567275E-03 0.204576E-04									0.43312477 0.00019375319 0.00056416567
0.432752E+00 -0.392703E-03 0.567713E-03 0.204353E-04									0.43349753 0.00014129622 0.00057292070
0.433125E+00 0.193753E-03 0.564166E-03 0.204133E-04									0.43387029 -3.6659928e-005 0.00056105779
0.433498E+00 0.141296E-03 0.572921E-03 0.203917E-04									0.43424305 0.00033406915 0.00055126772
0.433870E+00 -0.366599E-04 0.561058E-03 0.203704E-04									0.43461581 -1.8899882e-005 0.00056602006
0.434243E+00 0.334069E-03 0.551268E-03 0.203495E-04									0.43498856 -0.00018319668 0.00056893769
0.434616E+00 -0.188999E-04 0.566020E-03 0.203289E-04									0.43536130 5.9385781e-005 0.00056904908
0.434989E+00 -0.183197E-03 0.568938E-03 0.203088E-04									0.43573405 0.00019414465 0.00055416528
0.435361E+00 0.593858E-04 0.569049E-03 0.202890E-04									0.43610679 0.00015185030 0.00056550722
0.435734E+00 0.194145E-03 0.554165E-03 0.202696E-04									0.43647952 -1.2207723e-005 0.00058538354
0.436107E+00 0.151850E-03 0.565507E-03 0.202507E-04									0.43685226 -0.00014188253 0.00056703270
0.436480E+00 -0.122077E-04 0.585384E-03 0.202322E-04									0.43722498 -0.00030542399 0.00055123161
0.436852E+00 -0.141883E-03 0.567033E-03 0.202140E-04									0.43759771 -0.00019828887 0.00054608246
0.437225E+00 -0.305424E-03 0.551232E-03 0.201964E-04									0.43797043 0.00019365904 0.00056082788
0.437598E+00 -0.198289E-03 0.546082E-03 0.201792E-04									0.43834315 8.5751308e-005 0.00056456193
0.437970E+00 0.193659E-03 0.560828E-03 0.201624E-04									0.43871586 0.00014040213 0.00056926472
0.438343E+00 0.857513E-04 0.564562E-03 0.201461E-04									0.43908857 0.00027534067 0.00055099552
0.438716E+00 0.140402E-03 0.569265E-03 0.201303E-04									0.43946128 -0.00032830956 0.00055527031
0.439089E+00 0.275341E-03 0.550996E-03 0.201149E-04									0.43983398 0.00020904858 0.00055897699
0.439461E+00 -0.328310E-03 0.555270E-03 0.201001E-04									0.44020668 0.00011947477 0.00055989680
0.439834E+00 0.209049E-03 0.558977E-03 0.200857E-04									0.44057938 -0.00025129476 0.00054878130
0.440207E+00 0.119475E-03 0.559897E-03 0.200719E-04									0.44095207 7.2457227e-005 0.00056352673
0.440579E+00 -0.251295E-03 0.548781E-03 0.200585E-04									0.44132476 -4.9790763e-005 0.00054460625
0.440952E+00 0.724572E-04 0.563527E-03 0.200457E-04									0.44169744 0.00017702862 0.00055142473
0.441325E+00 -0.497908E-04 0.544606E-03 0.200334E-04									0.44207012 -1.3944909e-005 0.00055251429
0.441697E+00 0.177029E-03 0.551425E-03 0.200216E-04									0.44244280 -0.00010261554 0.00055764442
0.442070E+00 -0.139449E-04 0.552514E-03 0.200104E-04									0.44281547 0.00035276784 0.00055073902
0.442443E+00 -0.102616E-03 0.557644E-03 0.199997E-04									0.44318814 -0.00017530088 0.00054703112
0.442815E+00 0.352768E-03 0.550739E-03 0.199894E-04									0.44356080 -0.00018614719 0.00054459098
0.443188E+00 -0.175301E-03 0.547031E-03 0.199798E-04									0.44393347 -0.00056356819 0.00057788645
0.443561E+00 -0.186147E-03 0.544591E-03 0.199706E-04									0.44430612 1.1578340e-005 0.00054220794
0.443933E+00 -0.563568E-03 0.577886E-03 0.199620E-04									0.44467878 0.00016811308 0.00057453635
0.444306E+00 0.115783E-04 0.542208E-03 0.199539E-04									0.44505143 0.00017945282 0.00053970430
0.444679E+00 0.168113E-03 0.574536E-03 0.199463E-04									0.44542407 -0.00041952898 0.00053626146
0.445051E+00 0.179453E-03 0.539704E-03 0.199393E-04									0.44579672 -1.4202703e-005 0.00053973437
0.445424E+00 -0.419529E-03 0.536261E-03 0.199328E-04									0.44616936 0.00022109967 0.00054034711
0.445797E+00 -0.142027E-04 0.539734E-03 0.199268E-04									0.44654199 0.00020111194 0.00054171593
0.446169E+00 0.221100E-03 0.540347E-03 0.199214E-04									0.44691462 0.00024018992 0.00054762131
0.446542E+00 0.201112E-03 0.541716E-03 0.199166E-04									0.44728725 -0.00013694922 0.00054897554
0.446915E+00 0.240190E-03 0.547621E-03 0.199122E-04									0.44765987 0.00029255443 0.00055601550
0.447287E+00 -0.136949E-03 0.548976E-03 0.199085E-04									0.44803249 8.1688726e-005 0.00054985729
0.447660E+00 0.292554E-03 0.556016E-03 0.199053E-04									0.44840511 6.8027550e-005 0.00057585933
0.448032E+00 0.816887E-04 0.549857E-03 0.199026E-04									0.44877772 -9.9106227e-005 0.00055663495
0.448405E+00 0.680276E-04 0.575859E-03 0.199005E-04									0.44915033 0.00029255498 0.00055760038
0.448778E+00 -0.991062E-04 0.556635E-03 0.198989E-04									0.44952294 0.00027984166 0.00055382472
0.449150E+00 0.292555E-03 0.557600E-03 0.198979E-04									0.44989554 0.00014478725 0.00057050433
0.449523E+00 0.279842E-03 0.553825E-03 0.198975E-04									0.45026813 0.00034880003 0.00055597813
0.449896E+00 0.144787E-03 0.570504E-03 0.198976E-04									0.45064073 -0.00018068882 0.00055684409
0.450268E+00 0.348800E-03 0.555978E-03 0.198983E-04									0.45101332 0.00033282638 0.00054958379
0.450641E+00 -0.180689E-03 0.556844E-03 0.198996E-04									0.45138590 -4.7616581e-005 0.00054520264
0.451013E+00 0.332826E-03 0.549584E-03 0.199014E-04									0.45175849 0.00034535727 0.00056613634
0.451386E+00 -0.476166E-04 0.545203E-03 0.199038E-04									0.45213106 0.00021831357 0.00056806711
0.451758E+00 0.345357E-03 0.566136E-03 0.199068E-04									0.45250364 0.00012649438 0.00054865184
0.452131E+00 0.218314E-03 0.568067E-03 0.199103E-04									0.45287621 0.00016152324 0.00054444327
0.452504E+00 0.126494E-03 0.548652E-03 0.199143E-04									0.45324878 -0.00022681605 0.00053911329
0.452876E+00 0.161523E-03 0.544443E-03 0.199189E-04									0.45362134 0.00035857526 0.00053991902
0.453249E+00 -0.226816E-03 0.539113E-03 0.199240E-04									0.45399390 -0.00011959728 0.00054669895
0.453621E+00 0.358575E-03 0.539919E-03 0.199296E-04									0.45436645 -1.6156554e-005 0.00056398198
0.453994E+00 -0.119597E-03 0.546699E-03 0.199358E-04									0.45473900 -0.00010223620 0.00053019521
0.454366E+00 -0.161566E-04 0.563982E-03 0.199425E-04									0.45511155 -1.2579649e-005 0.00054080097
0.454739E+00 -0.102236E-03 0.530195E-03 0.199497E-04									0.45548409 -0.00029481119 0.00054705345
0.455112E+00 -0.125796E-04 0.540801E-03 0.199574E-04									0.45585663 0.00030135628 0.00055125524
0.455484E+00 -0.294811E-03 0.547053E-03 0.199656E-04									0.45622917 -7.0877890e-005 0.00056029640
0.455857E+00 0.301356E-03 0.551255E-03 0.199744E-04									0.45660170 -0.00025994973 0.00054350434
0.456229E+00 -0.708779E-04 0.560296E-03 0.199836E-04									0.45697423 9.8179872e-005 0.00054795986
0.456602E+00 -0.259950E-03 0.543504E-03 0.199933E-04									0.45734675 -0.00014391995 0.00054253333
0.456974E+00 0.981799E-04 0.547960E-03 0.200036E-04									0.45771928 0.00036206103 0.00054335208
0.457347E+00 -0.143920E-03 0.542533E-03 0.200143E-04									0.45809179 -0.00023600603 0.00053785949
0.457719E+00 0.362061E-03 0.543352E-03 0.200255E-04									0.45846430 0.00052514593 0.00055928605
0.458092E+00 -0.236006E-03 0.537859E-03 0.200372E-04									0.45883681 0.00023776977 0.00055023023
0.458464E+00 0.525146E-03 0.559286E-03 0.200494E-04									0.45920932 0.00066844317 0.00055220611
0.458837E+00 0.237770E-03 0.550230E-03 0.200621E-04									0.45958182 0.00012296398 0.00057776815
0.459209E+00 0.668443E-03 0.552206E-03 0.200752E-04									0.45995432 0.00020209218 0.00053816259
0.459582E+00 0.122964E-03 0.577768E-03 0.200888E-04									0.46032681 -5.2797665e-006 0.00056503819
0.459954E+00 0.202092E-03 0.538163E-03 0.201029E-04									0.46069930 0.00020601554 0.00054613535
0.460327E+00 -0.527977E-05 0.565038E-03 0.201174E-04									0.46107178 -0.00020468901 0.00055037675
0.460699E+00 0.206016E-03 0.546135E-03 0.201324E-04									0.46144427 -0.00036918931 0.00053942554
0.461072E+00 -0.204689E-03 0.550377E-03 0.201478E-04									0.46181674 -3.1373690e-005 0.00053161692
0.461444E+00 -0.369189E-03 0.539426E-03 0.201637E-04									0.46218922 2.5358468e-005 0.00054012843
0.461817E+00 -0.313737E-04 0.531617E-03 0.201800E-04									0.46256169 -6.4295689e-005 0.00055389882
0.462189E+00 0.253585E-04 0.540128E-03 0.201967E-04									0.46293415 -0.00013409556 0.00054333016
0.462562E+00 -0.642957E-04 0.553899E-03 0.202139E-04									0.46330661 -0.00019759621 0.00053098332
0.462934E+00 -0.134096E-03 0.543330E-03 0.202314E-04									0.46367907 -8.5428626e-005 0.00052619240
0.463307E+00 -0.197596E-03 0.530983E-03 0.202494E-04									0.46405153 -8.8465487e-005 0.00054049410
0.463679E+00 -0.854286E-04 0.526192E-03 0.202677E-04									0.46442398 3.4879680e-005 0.00053655165
0.464052E+00 -0.884655E-04 0.540494E-03 0.202865E-04									0.46479642 0.00029987771 0.00053984358
0.464424E+00 0.348797E-04 0.536552E-03 0.203056E-04									0.46516887 -2.3312384e-005 0.00053360422
0.464796E+00 0.299878E-03 0.539844E-03 0.203251E-04									0.46554130 -9.0103343e-005 0.00053850990
0.465169E+00 -0.233124E-04 0.533604E-03 0.203450E-04									0.46591374 -4.7688798e-005 0.00053318186
0.465541E+00 -0.901033E-04 0.538510E-03 0.203652E-04									0.46628617 0.00043034869 0.00054076079
0.465914E+00 -0.476888E-04 0.533182E-03 0.203858E-04									0.46665860 0.00014854213 0.00055759502
0.466286E+00 0.430349E-03 0.540761E-03 0.204067E-04									0.46703102 -0.00035383544 0.00053929847
0.466659E+00 0.148542E-03 0.557595E-03 0.204280E-04									0.46740344 -0.00013582489 0.00056785850
0.467031E+00 -0.353835E-03 0.539298E-03 0.204495E-04									0.46777585 0.00028529808 0.00055083562
0.467403E+00 -0.135825E-03 0.567859E-03 0.204715E-04									0.46814826 -0.00018133152 0.00054870806
0.467776E+00 0.285298E-03 0.550836E-03 0.204937E-04									0.46852067 0.00035945855 0.00053450700
0.468148E+00 -0.181332E-03 0.548708E-03 0.205162E-04									0.46889307 5.5497467e-005 0.00053538762
0.468521E+00 0.359459E-03 0.534507E-03 0.205390E-04									0.46926547 2.4795836e-007 0.00053425688
0.468893E+00 0.554975E-04 0.535388E-03 0.205621E-04									0.46963787 -3.4834576e-005 0.00058737596
0.469265E+00 0.247958E-06 0.534257E-03 0.205856E-04									0.47001026 5.5890951e-005 0.00055207026
0.469638E+00 -0.348346E-04 0.587376E-03 0.206092E-04									0.47038264 1.8333301e-005 0.00055277409
0.470010E+00 0.558910E-04 0.552070E-03 0.206332E-04									0.47075503 -0.00019416878 0.00053938657
0.470383E+00 0.183333E-04 0.552774E-03 0.206574E-04									0.47112740 -0.00017645841 0.00054637050
0.470755E+00 -0.194169E-03 0.539387E-03 0.206818E-04									0.47149978 -7.3855535e-005 0.00057788916
0.471127E+00 -0.176458E-03 0.546370E-03 0.207065E-04									0.47187215 0.00020416536 0.00055876675
0.471500E+00 -0.738555E-04 0.577889E-03 0.207315E-04									0.47224452 -0.00012528941 0.00055438595
0.471872E+00 0.204165E-03 0.558767E-03 0.207567E-04									0.47261688 -1.0283876e-005 0.00053918540
0.472245E+00 -0.125289E-03 0.554386E-03 0.207821E-04									0.47298924 -0.00031116622 0.00055599912
0.472617E+00 -0.102839E-04 0.539185E-03 0.208077E-04									0.47336159 -0.00022224740 0.00055095117
0.472989E+00 -0.311166E-03 0.555999E-03 0.208335E-04									0.47373395 0.00031770512 0.00054645252
0.473362E+00 -0.222247E-03 0.550951E-03 0.208596E-04									0.47410629 0.00038292588 0.00055278445
0.473734E+00 0.317705E-03 0.546453E-03 0.208858E-04									0.47447864 -3.5288782e-005 0.00057138981
0.474106E+00 0.382926E-03 0.552784E-03 0.209123E-04									0.47485097 -7.1792744e-005 0.00054836271
0.474479E+00 -0.352888E-04 0.571390E-03 0.209389E-04									0.47522331 -6.1504320e-005 0.00055539586
0.474851E+00 -0.717927E-04 0.548363E-03 0.209657E-04									0.47559564 -0.00013160081 0.00053711542
0.475223E+00 -0.615043E-04 0.555396E-03 0.209927E-04									0.47596797 9.8895014e-005 0.00055834852
0.475596E+00 -0.131601E-03 0.537115E-03 0.210198E-04									0.47634029 5.4624218e-005 0.00054662465
0.475968E+00 0.988950E-04 0.558349E-03 0.210471E-04									0.47671261 -0.00010366428 0.00054106044
0.476340E+00 0.546242E-04 0.546625E-03 0.210746E-04									0.47708492 5.3558593e-005 0.00055607789
0.476713E+00 -0.103664E-03 0.541060E-03 0.211021E-04									0.47745723 1.5625477e-005 0.00054244233
0.477085E+00 0.535586E-04 0.556078E-03 0.211299E-04									0.47782954 9.9292887e-005 0.00055327017
0.477457E+00 0.156255E-04 0.542442E-03 0.211577E-04									0.47820184 -8.8756106e-005 0.00053153463
0.477830E+00 0.992929E-04 0.553270E-03 0.211857E-04									0.47857414 -3.0876583e-005 0.00056018423
0.478202E+00 -0.887561E-04 0.531535E-03 0.212138E-04									0.47894644 7.5103766e-005 0.00054242842
0.478574E+00 -0.308766E-04 0.560184E-03 0.212420E-04									0.47931873 0.00021469069 0.00053959301
0.478946E+00 0.751038E-04 0.542428E-03 0.212703E-04									0.47969101 -0.00032261611 0.00055726238
0.479319E+00 0.214691E-03 0.539593E-03 0.212986E-04									0.48006330 0.00021794287 0.00054753992
0.479691E+00 -0.322616E-03 0.557262E-03 0.213271E-04									0.48043558 -0.00010517921 0.00054547786
0.480063E+00 0.217943E-03 0.547540E-03 0.213557E-04									0.48080785 0.00032750759 0.00053421958
0.480436E+00 -0.105179E-03 0.545478E-03 0.213843E-04									0.48118012 7.7473151e-006 0.00055178486
0.480808E+00 0.327508E-03 0.534220E-03 0.214130E-04									0.48155239 -0.00028195949 0.00055566423
0.481180E+00 0.774732E-05 0.551785E-03 0.214417E-04									0.48192465 3.1580657e-005 0.00056217123
0.481552E+00 -0.281959E-03 0.555664E-03 0.214705E-04									0.48229691 0.00022135415 0.00053747726
0.481925E+00 0.315807E-04 0.562171E-03 0.214993E-04									0.48266916 0.00022244020 0.00055182487
0.482297E+00 0.221354E-03 0.537477E-03 0.215282E-04									0.48304141 -6.0068805e-005 0.00056220407
0.482669E+00 0.222440E-03 0.551825E-03 0.215571E-04									0.48341366 -8.7070875e-007 0.00054539954
0.483041E+00 -0.600688E-04 0.562204E-03 0.215861E-04									0.48378590 -0.00020524871 0.00056961496
0.483414E+00 -0.870709E-06 0.545400E-03 0.216151E-04									0.48415814 0.00023280575 0.00057662082
0.483786E+00 -0.205249E-03 0.569615E-03 0.216441E-04									0.48453037 -0.00011512097 0.00055310617
0.484158E+00 0.232806E-03 0.576621E-03 0.216731E-04									0.48490260 -6.2005411e-005 0.00054970132
0.484530E+00 -0.115121E-03 0.553106E-03 0.217022E-04									0.48527482 -6.5304130e-006 0.00054352772
0.484903E+00 -0.620054E-04 0.549701E-03 0.217312E-04									0.48564704 7.3246535e-005 0.00053894442
0.485275E+00 -0.653041E-05 0.543528E-03 0.217603E-04									0.48601926 -0.00045855292 0.00054907094
0.485647E+00 0.732465E-04 0.538944E-03 0.217894E-04									0.48639147 0.00019480329 0.00055884459
0.486019E+00 -0.458553E-03 0.549071E-03 0.218184E-04									0.48676368 -0.00032781075 0.00054851744
0.486391E+00 0.194803E-03 0.558845E-03 0.218474E-04									0.48713589 -5.8189537e-005 0.00054240084
0.486764E+00 -0.327811E-03 0.548517E-03 0.218765E-04									0.48750809 0.00038694010 0.00056098677
0.487136E+00 -0.581895E-04 0.542401E-03 0.219054E-04									0.48788029 -0.00020464079 0.00056209784
0.487508E+00 0.386940E-03 0.560987E-03 0.219344E-04									0.48825248 9.9862937e-006 0.00056318368
0.487880E+00 -0.204641E-03 0.562098E-03 0.219633E-04									0.48862467 -0.00026011163 0.00056496740
0.488252E+00 0.998629E-05 0.563184E-03 0.219922E-04									0.48899685 0.00031840543 0.00055182090
0.488625E+00 -0.260112E-03 0.564967E-03 0.220211E-04									0.48936903 -2.9514567e-005 0.00055118707
0.488997E+00 0.318405E-03 0.551821E-03 0.220498E-04									0.48974121 0.00017817367 0.00055793491
0.489369E+00 -0.295146E-04 0.551187E-03 0.220786E-04									0.49011338 -0.00011512385 0.00054307399
0.489741E+00 0.178174E-03 0.557935E-03 0.221072E-04									0.49048555 0.00046503373 0.00054209075
0.490113E+00 -0.115124E-03 0.543074E-03 0.221358E-04									0.49085771 -0.00019694435 0.00055678425
0.490486E+00 0.465034E-03 0.542091E-03 0.221644E-04									0.49122987 0.00036058934 0.00055869606
0.490858E+00 -0.196944E-03 0.556784E-03 0.221928E-04									0.49160202 6.3131530e-005 0.00056007135
0.491230E+00 0.360589E-03 0.558696E-03 0.222212E-04									0.49197417 0.00015624954 0.00054913126
0.491602E+00 0.631315E-04 0.560071E-03 0.222495E-04									0.49234632 0.00048203223 0.00055418203
0.491974E+00 0.156250E-03 0.549131E-03 0.222778E-04									0.49271846 0.00015906644 0.00055529033
0.492346E+00 0.482032E-03 0.554182E-03 0.223060E-04									0.49309060 -0.00026306260 0.00054108069
0.492718E+00 0.159066E-03 0.555290E-03 0.223341E-04									0.49346274 3.2405148e-005 0.00055908756
0.493091E+00 -0.263063E-03 0.541081E-03 0.223622E-04									0.49383487 3.8494235e-005 0.00061253349
0.493463E+00 0.324051E-04 0.559088E-03 0.223902E-04									0.49420699 0.00018246079 0.00054742966
0.493835E+00 0.384942E-04 0.612533E-03 0.224181E-04									0.49457912 -0.00027576338 0.00055379546
0.494207E+00 0.182461E-03 0.547430E-03 0.224460E-04									0.49495123 0.00012310480 0.00054704671
0.494579E+00 -0.275763E-03 0.553795E-03 0.224738E-04									0.49532335 -2.4206363e-005 0.00059161742
0.494951E+00 0.123105E-03 0.547047E-03 0.225016E-04									0.49569546 0.00021643621 0.00055646075
0.495323E+00 -0.242064E-04 0.591617E-03 0.225293E-04									0.49606756 -0.00010132678 0.00054767026
0.495695E+00 0.216436E-03 0.556461E-03 0.225570E-04									0.49643966 -0.00011763262 0.00055377743
0.496068E+00 -0.101327E-03 0.547670E-03 0.225846E-04									0.49681176 0.00035476018 0.00055707959
0.496440E+00 -0.117633E-03 0.553777E-03 0.226122E-04									0.49718385 -0.00010818596 0.00054939938
0.496812E+00 0.354760E-03 0.557080E-03 0.226397E-04									0.49755594 -5.6971208e-006 0.00055785741
0.497184E+00 -0.108186E-03 0.549399E-03 0.226672E-04									0.49792802 -8.3563288e-005 0.00054687503
0.497556E+00 -0.569712E-05 0.557857E-03 0.226946E-04									0.49830010 0.00046164187 0.00057021868
0.497928E+00 -0.835633E-04 0.546875E-03 0.227220E-04									0.49867218 0.00014029860 0.00055754025
0.498300E+00 0.461642E-03 0.570219E-03 0.227494E-04									0.49904425 2.3451150e-005 0.00054892828
0.498672E+00 0.140299E-03 0.557540E-03 0.227767E-04									0.49941632 -0.00013620223 0.00053369891
0.499044E+00 0.234511E-04 0.548928E-03 0.228040E-04									0.49978838 0.00011630164 0.00055796046
0.499416E+00 -0.136202E-03 0.533699E-03 0.228312E-04									0.50016044 9.2589173e-005 0.00057324009
0.499788E+00 0.116302E-03 0.557960E-03 0.228584E-04									0.50053249 0.00019688663 0.00058352237
0.500160E+00 0.925892E-04 0.573240E-03 0.228856E-04									0.50090454 2.2910141e-005 0.00059367360
									0.50127659 0.00027235216 0.00061223919
									0.50164863 -7.6594099e-005 0.00060346309
									0.50202067 0.00023954582 0.00061682161
									0.50239270 0.00020897256 0.00065833134
									0.50276473 0.00015290770 0.00061417233
									0.50313676 -0.00028171355 0.00063612930
									0.50350878 -0.00018332788 0.00062440353
									0.50388079 -5.6368947e-006 0.00063574890
									0.50425281 -0.00024075541 0.00062727262
									0.50462481 -4.4992890e-005 0.00063546726
									0.50499682 0.00010520193 0.00062599723
									0.50536882 -5.6253150e-005 0.00063412979
									0.50574081 0.00016944109 0.00063244675
									0.50611280 0.00018121437 0.00066547716
									0.50648479 0.00020742682 0.00064297229
									0.50685677 6.9333818e-006 0.00065116499
									0.50722875 9.9695204e-005 0.00066705993
									0.50760072 -0.00017098682 0.00065233985
									0.50797269 -0.00020831512 0.00065618507
									0.50834466 -0.00014974366 0.00064284531
									0.50871662 3.7226031e-005 0.00065290609
									0.50908858 -0.00021424873 0.00066834599
									0.50946053 0.00034950037 0.00065559431
									0.50983248 -0.00036713907 0.00066574782
									0.51020442 0.00010143513 0.00067677222
									0.51057636 -1.9585703e-005 0.00066606432
									0.51094829 -1.8215976e-005 0.00067414552
									0.51132023 7.3771834e-005 0.00067175035
									0.51169215 0.00061610534 0.00066197907
									0.51206407 -0.00015104098 0.00069070403
									0.51243599 -0.00012970316 0.00069986362
									0.51280791 0.00022977240 0.00070151631
									0.51317981 -3.9839247e-005 0.00070521350
									0.51355172 0.00010118295 0.00069249606
									0.51392362 0.00044219759 0.00070471334
									0.51429552 0.00032809968 0.00072067603
									0.51466741 0.00012162743 0.00071039952
									0.51503929 0.00020688516 0.00070299123
									0.51541118 0.00035561544 0.00072512053
									0.51578306 0.00015397807 0.00072455988
									0.51615493 0.00050231052 0.00072435098
									0.51652680 0.00054543512 0.00074164488
									0.51689867 0.00040455145 0.00073516261
									0.51727053 -9.8969581e-005 0.00074143321
									0.51764238 -1.1785457e-005 0.00073886516
									0.51801424 -4.2219957e-005 0.00074133804
									0.51838608 7.9081686e-005 0.00075402715
									0.51875793 -0.00013658784 0.00076990848
									0.51912977 -9.7750109e-005 0.00077388332
									0.51950160 -0.00027934255 0.00077962962
									0.51987343 -6.8961479e-005 0.00082409949
									0.52024526 -0.00034994887 0.00076823229
									0.52061708 -7.0571476e-005 0.00078191002
									0.52098890 0.00069617983 0.00074410705
									0.52136071 -0.00012990281 0.00081510885
									0.52173252 6.5066000e-005 0.00087869842
									0.52210433 0.00029184652 0.00077032103
									0.52247613 2.8681178e-005 0.00077555866
									0.52284792 -0.00014017587 0.00082198126
									0.52321971 -1.8827186e-005 0.00080254126
									0.52359150 0.00041801004 0.00080483482
									0.52396328 0.00010137439 0.00080336684
									0.52433506 -0.00011839093 0.00079010944
									0.52470683 0.00072323723 0.00080638776
									0.52507860 -0.00015055374 0.00081985683
									0.52545036 0.00028386589 0.00079742273
									0.52582212 0.00026125800 0.00087930973
									0.52619388 -6.2986365e-005 0.00085664639
									0.52656563 0.00013046626 0.00091310935
									0.52693738 3.6338787e-007 0.00085291671
									0.52730912 -7.8250854e-005 0.00081899321
									0.52768086 -0.00013196419 0.00084381514
									0.52805259 -5.6212872e-005 0.00083593499
									0.52842432 0.00024493665 0.00085412066
									0.52879605 -0.00056425022 0.00086384473
									0.52916777 0.00030860445 0.00085764838
									0.52953948 0.00047720173 0.00088907831
									0.52991119 0.00018159914 0.00092143632
									0.53028290 0.00025033048 0.00090159112
									0.53065460 -0.00027217257 0.00090096828
									0.53102630 0.00013430840 0.00090525291
									0.53139799 2.5711658e-005 0.00091532642
									0.53176968 0.00026220859 0.00099134759
									0.53214136 0.00017556345 0.00088676117
									0.53251304 -7.8333970e-005 0.00091992421
									0.53288472 -0.00032901759 0.00091087493
									0.53325639 1.1921467e-006 0.00090013372
									0.53362806 -4.3697301e-005 0.00091341600
									0.53399972 0.00041998621 0.00091792051
									0.53437138 0.00022111902 0.00095138556
									0.53474303 -0.00039733264 0.00096437010
									0.53511468 -0.00025826548 0.00095210921
									0.53548632 -0.00048915952 0.0010391427
									0.53585796 -0.00023743542 0.0010473299
									0.53622959 -2.0104456e-006 0.00099347672
									0.53660122 0.00053467894 0.00094660098
									0.53697285 0.00038932094 0.00099620448
									0.53734447 -0.00011717338 0.00099829766
									0.53771609 -0.00012630384 0.00097524449
									0.53808770 -0.00080103047 0.0010163542
									0.53845931 -0.00022268634 0.0010085101
									0.53883091 9.9667658e-005 0.0010025648
									0.53920251 -0.00048262795 0.0010351937
									0.53957410 0.00010639782 0.0011603556
									0.53994569 0.00023187457 0.0010953820
									0.54031728 0.00012662217 0.0010758601
									0.54068886 -0.00051349609 0.0010882469
									0.54106043 0.00041769533 0.0011023249
									0.54143200 -0.00029522913 0.0010812564
									0.54180357 0.00026009358 0.0010984160
									0.54217513 -3.8332299e-005 0.0010721068
									0.54254669 0.00016982291 0.0011447764
									0.54291824 0.00020562377 0.0010659960
									0.54328979 0.00042484912 0.0010867292
									0.54366133 -0.00043279488 0.0011214236
									0.54403287 -0.00028800062 0.0011220591
									0.54440441 1.8999097e-005 0.0011051438
									0.54477594 0.00029775421 0.0012174455
									0.54514746 0.00053965670 0.0011467319
									0.54551898 -0.00028992045 0.0012126963
									0.54589050 9.8352457e-005 0.0012055922
									0.54626201 0.00063978673 0.0012532854
									0.54663352 0.00026751885 0.0011496442
									0.54700502 -0.00043149937 0.0012061794
									0.54737652 -0.00042716569 0.0011978100
									0.54774801 0.00038949885 0.0012055824
									0.54811950 2.9672364e-005 0.0012172075
									0.54849098 0.00055407928 0.0012117731
									0.54886246 -0.00046788833 0.0012911943
									0.54923394 -0.00024273138 0.0012872452
									0.54960541 -0.00016889940 0.0012289593
									0.54997687 0.00097267603 0.0013307539
									0.55034833 0.0011143520 0.0013536755
									0.55071979 -0.00063546886 0.0013976845
									0.55109124 -9.4507647e-005 0.0013842957
									0.55146269 0.00016833783 0.0014194278
									0.55183413 0.00025069228 0.0012949872
									0.55220557 -0.00046061102 0.0013144729
									0.55257700 -0.00049950081 0.0013562204
									0.55294843 9.8599274e-005 0.0015262675
									0.55331985 0.00019982103 0.0015014463
									0.55369127 -0.00019358029 0.0014626279
									0.55406268 0.00020068523 0.0016425512
									0.55443409 -0.00050484199 0.0017892814
									0.55480550 0.00084265497 0.0014884828
									0.55517690 5.5951873e-005 0.0016134944
									0.55554829 -0.00075006616 0.0014915324
									0.55591968 0.00029834282 0.0015687899
									0.55629107 -0.00055285718 0.0016826688
									0.55666245 -0.00029774583 0.0016260684
									0.55703383 -1.7785193e-005 0.0014545402
									0.55740520 -0.00036731331 0.0018597106
									0.55777657 -0.00011177449 0.0018184947
									0.55814793 0.00014549283 0.0016441213
									0.55851929 0.00034687548 0.0019475678
									0.55889064 0.00021140276 0.0022909255
									0.55926199 0.00070868223 0.0020140634
									0.55963333 0.00026714403 0.0020529187
									0.56000467 -0.00013914999 0.0018706916
									0.56037601 0.00049173217 0.0021056169
									0.56074734 0.0011621099 0.0020254640
									0.56111866 0.0013462935 0.0022535182
									0.56148998 0.00083024573 0.0026319583
									0.56186130 0.00047126242 0.0021940784
									0.56223261 0.00046489075 0.0021808890
									0.56260391 0.00022506228 0.0026206619
									0.56297522 0.00069670944 0.0021419859
									0.56334651 -0.0011434228 0.0024662520
									0.56371780 0.00095230111 0.0023714969
									0.56408909 -0.0020470458 0.0024680015
									0.56446037 0.00036969255 0.0024928284
									0.56483165 0.00031992639 0.0037122071
									0.56520292 0.0021537192 0.0025621884
									0.56557419 -0.00010621145 0.0043566968
									0.56594545 8.0700798e-005 0.0045142374
									0.56631671 -0.00056410032 0.0047875116
									0.56668797 -0.00040651585 0.0086341837
									0.56705922 0.0021223942 0.0070955774
									0.56743046 0.00094493054 0.0053619440
									0.56780170 -0.0015391154 0.0088066312
									0.56817293 0.00032424779 0.0068036792
									0.56854416 0.0023237404 0.010119234
									0.56891539 0.0012145587 0.014052716
									0.56928661 -8.7403967e-005 0.017635313
									0.56965782 -0.0033390947 0.018107148
									0.57002904 0.0029412329 0.0070667592
									0.57040024 0.00000000 0.00000000

## Sheet: Figure 1F
7jw7_Mb2 Dro:0.030 Ra:1.400 RGT:31.86 Vol:102754. Chi^2: 0.165
0.000000E+00 0.000000E+00 0.000000E+00 0.350595E-01								hCTD_Mb27_sum_19405_to_19412.tif
0.200000E-02 0.000000E+00 0.000000E+00 0.350102E-01								q I Err
0.400000E-02 0.000000E+00 0.000000E+00 0.348676E-01								0.0056075573 0.00000000 0.00000000
0.599429E-02 0.338389E-01 0.138243E-01 0.346335E-01								0.0059942851 0.033838903 0.013824349
0.638101E-02 0.356706E-01 0.697017E-02 0.345776E-01								0.0063810129 0.035670641 0.0069701738
0.676774E-02 0.354052E-01 0.427709E-02 0.345183E-01								0.0067677405 0.035405241 0.0042770902
0.715447E-02 0.334799E-01 0.329471E-02 0.344557E-01								0.0071544681 0.033479903 0.0032947121
0.754120E-02 0.341623E-01 0.259203E-02 0.343897E-01								0.0075411957 0.034162323 0.0025920310
0.792792E-02 0.336695E-01 0.199627E-02 0.343204E-01								0.0079279231 0.033669497 0.0019962706
0.831465E-02 0.343757E-01 0.174073E-02 0.342478E-01								0.0083146505 0.034375738 0.0017407294
0.870138E-02 0.346417E-01 0.144684E-02 0.341720E-01								0.0087013778 0.034641666 0.0014468383
0.908811E-02 0.332820E-01 0.133384E-02 0.340928E-01								0.0090881050 0.033281996 0.0013338429
0.947483E-02 0.336999E-01 0.120807E-02 0.340104E-01								0.0094748321 0.033699923 0.0012080736
0.986156E-02 0.342687E-01 0.109126E-02 0.339248E-01								0.0098615592 0.034268699 0.0010912640
0.102483E-01 0.333277E-01 0.107008E-02 0.338360E-01								0.010248286 0.033327653 0.0010700776
0.106350E-01 0.339780E-01 0.980871E-03 0.337440E-01								0.010635013 0.033977967 0.00098087060
0.110217E-01 0.334553E-01 0.103666E-02 0.336489E-01								0.011021740 0.033455311 0.0010366592
0.114085E-01 0.334006E-01 0.816048E-03 0.335507E-01								0.011408466 0.033400563 0.00081604806
0.117952E-01 0.329370E-01 0.791518E-03 0.334494E-01								0.011795193 0.032937040 0.00079151834
0.121819E-01 0.335105E-01 0.776190E-03 0.333451E-01								0.012181919 0.033510497 0.00077618957
0.125686E-01 0.326031E-01 0.746362E-03 0.332378E-01								0.012568645 0.032603089 0.00074636202
0.129554E-01 0.328629E-01 0.717482E-03 0.331275E-01								0.012955372 0.032862903 0.00071748161
0.133421E-01 0.330486E-01 0.655730E-03 0.330143E-01								0.013342098 0.033048586 0.00065573020
0.137288E-01 0.328000E-01 0.703859E-03 0.328982E-01								0.013728823 0.032800037 0.00070385943
0.141155E-01 0.325035E-01 0.658230E-03 0.327792E-01								0.014115549 0.032503508 0.00065822952
0.145023E-01 0.321057E-01 0.702353E-03 0.326574E-01								0.014502275 0.032105658 0.00070235269
0.148890E-01 0.320910E-01 0.637762E-03 0.325329E-01								0.014889000 0.032090953 0.00063776172
0.152757E-01 0.323093E-01 0.627812E-03 0.324056E-01								0.015275726 0.032309323 0.00062781249
0.156625E-01 0.320219E-01 0.625262E-03 0.322755E-01								0.015662451 0.032021921 0.00062526178
0.160492E-01 0.321688E-01 0.558436E-03 0.321429E-01								0.016049176 0.032168811 0.00055843600
0.164359E-01 0.317919E-01 0.604598E-03 0.320076E-01								0.016435901 0.031791867 0.00060459754
0.168226E-01 0.320366E-01 0.607175E-03 0.318697E-01								0.016822625 0.032036562 0.00060717511
0.172094E-01 0.317086E-01 0.564669E-03 0.317293E-01								0.017209350 0.031708576 0.00056466913
0.175961E-01 0.311531E-01 0.551583E-03 0.315864E-01								0.017596074 0.031153090 0.00055158334
0.179828E-01 0.311003E-01 0.567716E-03 0.314411E-01								0.017982798 0.031100324 0.00056771588
0.183695E-01 0.313261E-01 0.520686E-03 0.312933E-01								0.018369522 0.031326109 0.00052068570
0.187562E-01 0.312944E-01 0.549868E-03 0.311432E-01								0.018756246 0.031294432 0.00054986802
0.191430E-01 0.309914E-01 0.540324E-03 0.309907E-01								0.019142970 0.030991393 0.00054032417
0.195297E-01 0.305992E-01 0.502490E-03 0.308360E-01								0.019529693 0.030599162 0.00050249047
0.199164E-01 0.306944E-01 0.530207E-03 0.306791E-01								0.019916416 0.030694377 0.00053020716
0.203031E-01 0.302822E-01 0.545244E-03 0.305200E-01								0.020303139 0.030282226 0.00054524442
0.206899E-01 0.301349E-01 0.507154E-03 0.303587E-01								0.020689862 0.030134857 0.00050715395
0.210766E-01 0.299595E-01 0.508141E-03 0.301954E-01								0.021076585 0.029959509 0.00050814124
0.214633E-01 0.296929E-01 0.455506E-03 0.300300E-01								0.021463307 0.029692905 0.00045550610
0.218500E-01 0.297366E-01 0.471962E-03 0.298626E-01								0.021850030 0.029736586 0.00047196168
0.222368E-01 0.297650E-01 0.477866E-03 0.296933E-01								0.022236752 0.029765035 0.00047786639
0.226235E-01 0.292958E-01 0.499393E-03 0.295221E-01								0.022623473 0.029295823 0.00049939308
0.230102E-01 0.293776E-01 0.470423E-03 0.293491E-01								0.023010195 0.029377562 0.00047042291
0.233969E-01 0.288931E-01 0.448304E-03 0.291743E-01								0.023396916 0.028893053 0.00044830398
0.237836E-01 0.286121E-01 0.464063E-03 0.289977E-01								0.023783637 0.028612099 0.00046406290
0.241704E-01 0.286208E-01 0.445096E-03 0.288195E-01								0.024170358 0.028620805 0.00044509609
0.245571E-01 0.288520E-01 0.458542E-03 0.286396E-01								0.024557079 0.028852021 0.00045854197
0.249438E-01 0.282929E-01 0.467588E-03 0.284581E-01								0.024943799 0.028292935 0.00046758790
0.253305E-01 0.282096E-01 0.422441E-03 0.282751E-01								0.025330519 0.028209595 0.00042244134
0.257172E-01 0.280659E-01 0.435949E-03 0.280906E-01								0.025717239 0.028065869 0.00043594937
0.261040E-01 0.276595E-01 0.416528E-03 0.279047E-01								0.026103959 0.027659474 0.00041652806
0.264907E-01 0.275608E-01 0.402888E-03 0.277174E-01								0.026490678 0.027560786 0.00040288837
0.268774E-01 0.273188E-01 0.428929E-03 0.275287E-01								0.026877397 0.027318810 0.00042892934
0.272641E-01 0.272231E-01 0.408916E-03 0.273387E-01								0.027264116 0.027223107 0.00040891608
0.276508E-01 0.273646E-01 0.427289E-03 0.271475E-01								0.027650835 0.027364567 0.00042728929
0.280376E-01 0.269865E-01 0.392917E-03 0.269552E-01								0.028037553 0.026986508 0.00039291660
0.284243E-01 0.266493E-01 0.400448E-03 0.267616E-01								0.028424271 0.026649264 0.00040044795
0.288110E-01 0.266893E-01 0.419758E-03 0.265670E-01								0.028810989 0.026689263 0.00041975761
0.291977E-01 0.263326E-01 0.395509E-03 0.263714E-01								0.029197706 0.026332582 0.00039550892
0.295844E-01 0.261014E-01 0.420792E-03 0.261747E-01								0.029584423 0.026101393 0.00042079213
0.299711E-01 0.259802E-01 0.427015E-03 0.259772E-01								0.029971140 0.025980188 0.00042701488
0.303579E-01 0.256267E-01 0.393874E-03 0.257787E-01								0.030357857 0.025626666 0.00039387380
0.307446E-01 0.254365E-01 0.405920E-03 0.255794E-01								0.030744573 0.025436549 0.00040591974
0.311313E-01 0.253951E-01 0.395030E-03 0.253793E-01								0.031131289 0.025395095 0.00039502982
0.315180E-01 0.250443E-01 0.413617E-03 0.251784E-01								0.031518005 0.025044304 0.00041361669
0.319047E-01 0.252327E-01 0.390161E-03 0.249769E-01								0.031904720 0.025232729 0.00039016063
0.322914E-01 0.245501E-01 0.420601E-03 0.247747E-01								0.032291435 0.024550139 0.00042060100
0.326782E-01 0.242791E-01 0.398246E-03 0.245720E-01								0.032678150 0.024279150 0.00039824554
0.330649E-01 0.244759E-01 0.390320E-03 0.243687E-01								0.033064864 0.024475912 0.00039031990
0.334516E-01 0.241786E-01 0.395288E-03 0.241649E-01								0.033451578 0.024178617 0.00039528786
0.338383E-01 0.241950E-01 0.396236E-03 0.239607E-01								0.033838292 0.024195030 0.00039623629
0.342250E-01 0.236012E-01 0.408381E-03 0.237560E-01								0.034225005 0.023601248 0.00040838100
0.346117E-01 0.234496E-01 0.368461E-03 0.235511E-01								0.034611718 0.023449576 0.00036846103
0.349984E-01 0.236853E-01 0.413044E-03 0.233458E-01								0.034998431 0.023685318 0.00041304419
0.353851E-01 0.231150E-01 0.385034E-03 0.231403E-01								0.035385143 0.023115044 0.00038503448
0.357719E-01 0.231460E-01 0.400178E-03 0.229345E-01								0.035771855 0.023145973 0.00040017768
0.361586E-01 0.227693E-01 0.386103E-03 0.227286E-01								0.036158567 0.022769305 0.00038610348
0.365453E-01 0.226384E-01 0.377303E-03 0.225226E-01								0.036545278 0.022638448 0.00037730336
0.369320E-01 0.224421E-01 0.378677E-03 0.223165E-01								0.036931989 0.022442138 0.00037867658
0.373187E-01 0.225044E-01 0.377600E-03 0.221104E-01								0.037318700 0.022504358 0.00037760027
0.377054E-01 0.217473E-01 0.373145E-03 0.219043E-01								0.037705410 0.021747331 0.00037314470
0.380921E-01 0.219927E-01 0.403148E-03 0.216983E-01								0.038092120 0.021992690 0.00040314847
0.384788E-01 0.213657E-01 0.367293E-03 0.214923E-01								0.038478829 0.021365694 0.00036729288
0.388655E-01 0.214631E-01 0.366165E-03 0.212865E-01								0.038865538 0.021463066 0.00036616498
0.392522E-01 0.210239E-01 0.347747E-03 0.210809E-01								0.039252247 0.021023908 0.00034774744
0.396390E-01 0.207947E-01 0.349521E-03 0.208755E-01								0.039638955 0.020794711 0.00034952139
0.400257E-01 0.207651E-01 0.347961E-03 0.206703E-01								0.040025663 0.020765146 0.00034796090
0.404124E-01 0.204935E-01 0.348513E-03 0.204655E-01								0.040412371 0.020493482 0.00034851253
0.407991E-01 0.203904E-01 0.341670E-03 0.202609E-01								0.040799078 0.020390352 0.00034166966
0.411858E-01 0.201143E-01 0.331433E-03 0.200568E-01								0.041185785 0.020114293 0.00033143276
0.415725E-01 0.199053E-01 0.337009E-03 0.198531E-01								0.041572491 0.019905331 0.00033700879
0.419592E-01 0.197473E-01 0.346287E-03 0.196498E-01								0.041959197 0.019747257 0.00034628701
0.423459E-01 0.194686E-01 0.336098E-03 0.194470E-01								0.042345902 0.019468596 0.00033609762
0.427326E-01 0.191915E-01 0.335021E-03 0.192447E-01								0.042732607 0.019191489 0.00033502088
0.431193E-01 0.190908E-01 0.318960E-03 0.190431E-01								0.043119312 0.019090804 0.00031896039
0.435060E-01 0.190321E-01 0.330813E-03 0.188420E-01								0.043506016 0.019032090 0.00033081344
0.438927E-01 0.185964E-01 0.328387E-03 0.186415E-01								0.043892720 0.018596438 0.00032838716
0.442794E-01 0.185068E-01 0.309146E-03 0.184418E-01								0.044279423 0.018506813 0.00030914556
0.446661E-01 0.180359E-01 0.322822E-03 0.182427E-01								0.044666126 0.018035911 0.00032282210
0.450528E-01 0.180464E-01 0.331612E-03 0.180443E-01								0.045052829 0.018046357 0.00033161248
0.454395E-01 0.179019E-01 0.311679E-03 0.178468E-01								0.045439531 0.017901856 0.00031167898
0.458262E-01 0.178883E-01 0.317228E-03 0.176500E-01								0.045826232 0.017888283 0.00031722810
0.462129E-01 0.173150E-01 0.317128E-03 0.174540E-01								0.046212933 0.017315028 0.00031712832
0.465996E-01 0.172420E-01 0.319927E-03 0.172589E-01								0.046599634 0.017242026 0.00031992673
0.469863E-01 0.170795E-01 0.331170E-03 0.170647E-01								0.046986334 0.017079535 0.00033116980
0.473730E-01 0.170367E-01 0.314058E-03 0.168714E-01								0.047373034 0.017036748 0.00031405783
0.477597E-01 0.166120E-01 0.318624E-03 0.166791E-01								0.047759733 0.016612044 0.00031862419
0.481464E-01 0.166372E-01 0.326914E-03 0.164877E-01								0.048146432 0.016637226 0.00032691417
0.485331E-01 0.164306E-01 0.383905E-03 0.162973E-01								0.048533130 0.016430554 0.00038390512
0.489198E-01 0.162201E-01 0.318500E-03 0.161079E-01								0.048919828 0.016220104 0.00031849955
0.493065E-01 0.159497E-01 0.286746E-03 0.159195E-01								0.049306525 0.015949744 0.00028674629
0.496932E-01 0.158358E-01 0.312477E-03 0.157322E-01								0.049693222 0.015835788 0.00031247669
0.500799E-01 0.155467E-01 0.313351E-03 0.155460E-01								0.050079918 0.015546664 0.00031335133
0.504666E-01 0.154559E-01 0.309657E-03 0.153609E-01								0.050466614 0.015455868 0.00030965706
0.508533E-01 0.150597E-01 0.304957E-03 0.151769E-01								0.050853310 0.015059747 0.00030495740
0.512400E-01 0.150930E-01 0.293954E-03 0.149941E-01								0.051240004 0.015092990 0.00029395391
0.516267E-01 0.148295E-01 0.312833E-03 0.148124E-01								0.051626699 0.014829467 0.00031283259
0.520134E-01 0.148028E-01 0.306314E-03 0.146319E-01								0.052013393 0.014802780 0.00030631360
0.524001E-01 0.143178E-01 0.287534E-03 0.144526E-01								0.052400086 0.014317816 0.00028753384
0.527868E-01 0.144684E-01 0.289826E-03 0.142746E-01								0.052786779 0.014468419 0.00028982577
0.531735E-01 0.141674E-01 0.292125E-03 0.140978E-01								0.053173471 0.014167447 0.00029212517
0.535602E-01 0.140337E-01 0.287469E-03 0.139222E-01								0.053560163 0.014033726 0.00028746927
0.539469E-01 0.138507E-01 0.287612E-03 0.137480E-01								0.053946854 0.013850695 0.00028761197
0.543335E-01 0.135733E-01 0.278060E-03 0.135750E-01								0.054333545 0.013573285 0.00027805955
0.547202E-01 0.134090E-01 0.276548E-03 0.134033E-01								0.054720235 0.013409026 0.00027654788
0.551069E-01 0.133005E-01 0.277148E-03 0.132330E-01								0.055106924 0.013300499 0.00027714837
0.554936E-01 0.131373E-01 0.274413E-03 0.130640E-01								0.055493613 0.013137260 0.00027441334
0.558803E-01 0.131087E-01 0.271163E-03 0.128963E-01								0.055880302 0.013108677 0.00027116283
0.562670E-01 0.128483E-01 0.272262E-03 0.127301E-01								0.056266990 0.012848263 0.00027226195
0.566537E-01 0.126132E-01 0.269714E-03 0.125651E-01								0.056653677 0.012613223 0.00026971353
0.570404E-01 0.123026E-01 0.266953E-03 0.124016E-01								0.057040364 0.012302643 0.00026695255
0.574271E-01 0.122111E-01 0.261014E-03 0.122394E-01								0.057427050 0.012211106 0.00026101367
0.578137E-01 0.121461E-01 0.265709E-03 0.120787E-01								0.057813736 0.012146053 0.00026570895
0.582004E-01 0.118757E-01 0.271412E-03 0.119194E-01								0.058200421 0.011875724 0.00027141159
0.585871E-01 0.117953E-01 0.265228E-03 0.117614E-01								0.058587106 0.011795284 0.00026522791
0.589738E-01 0.117355E-01 0.250514E-03 0.116049E-01								0.058973790 0.011735519 0.00025051436
0.593605E-01 0.115133E-01 0.263355E-03 0.114499E-01								0.059360473 0.011513327 0.00026335493
0.597472E-01 0.114326E-01 0.255618E-03 0.112962E-01								0.059747156 0.011432574 0.00025561834
0.601338E-01 0.111532E-01 0.261222E-03 0.111440E-01								0.060133838 0.011153162 0.00026122218
0.605205E-01 0.112128E-01 0.255437E-03 0.109933E-01								0.060520520 0.011212760 0.00025543749
0.609072E-01 0.108557E-01 0.247859E-03 0.108440E-01								0.060907201 0.010855653 0.00024785854
0.612939E-01 0.107847E-01 0.254268E-03 0.106961E-01								0.061293881 0.010784702 0.00025426831
0.616806E-01 0.107139E-01 0.264900E-03 0.105497E-01								0.061680561 0.010713852 0.00026489984
0.620672E-01 0.104023E-01 0.246765E-03 0.104048E-01								0.062067240 0.010402328 0.00024676538
0.624539E-01 0.101788E-01 0.239431E-03 0.102613E-01								0.062453919 0.010178756 0.00023943098
0.628406E-01 0.102172E-01 0.241434E-03 0.101193E-01								0.062840597 0.010217223 0.00024143379
0.632273E-01 0.101116E-01 0.250456E-03 0.997882E-02								0.063227274 0.010111580 0.00025045611
0.636140E-01 0.999819E-02 0.241854E-03 0.983976E-02								0.063613951 0.0099981852 0.00024185390
0.640006E-01 0.967304E-02 0.237458E-03 0.970217E-02								0.064000627 0.0096730398 0.00023745826
0.643873E-01 0.965018E-02 0.236523E-03 0.956606E-02								0.064387302 0.0096501813 0.00023652319
0.647740E-01 0.960000E-02 0.242529E-03 0.943141E-02								0.064773977 0.0095999978 0.00024252919
0.651607E-01 0.926212E-02 0.242788E-03 0.929823E-02								0.065160651 0.0092621155 0.00024278790
0.655473E-01 0.915468E-02 0.232751E-03 0.916652E-02								0.065547325 0.0091546842 0.00023275102
0.659340E-01 0.920987E-02 0.234750E-03 0.903628E-02								0.065933998 0.0092098695 0.00023474979
0.663207E-01 0.907515E-02 0.236963E-03 0.890749E-02								0.066320670 0.0090751507 0.00023696280
0.667073E-01 0.882886E-02 0.235885E-03 0.878017E-02								0.066707341 0.0088288580 0.00023588456
0.670940E-01 0.865579E-02 0.227930E-03 0.865430E-02								0.067094012 0.0086557911 0.00022793002
0.674807E-01 0.863260E-02 0.229254E-03 0.852989E-02								0.067480682 0.0086325977 0.00022925430
0.678674E-01 0.844299E-02 0.241207E-03 0.840692E-02								0.067867352 0.0084429893 0.00024120739
0.682540E-01 0.824685E-02 0.229463E-03 0.828540E-02								0.068254021 0.0082468510 0.00022946270
0.686407E-01 0.815486E-02 0.229939E-03 0.816532E-02								0.068640689 0.0081548626 0.00022993860
0.690274E-01 0.824201E-02 0.221939E-03 0.804667E-02								0.069027357 0.0082420116 0.00022193904
0.694140E-01 0.798679E-02 0.225823E-03 0.792945E-02								0.069414024 0.0079867862 0.00022582343
0.698007E-01 0.800284E-02 0.227548E-03 0.781365E-02								0.069800690 0.0080028371 0.00022754812
0.701874E-01 0.765260E-02 0.230053E-03 0.769926E-02								0.070187355 0.0076526029 0.00023005305
0.705740E-01 0.768723E-02 0.220888E-03 0.758628E-02								0.070574020 0.0076872268 0.00022088810
0.709607E-01 0.742145E-02 0.221042E-03 0.747471E-02								0.070960684 0.0074214494 0.00022104150
0.713473E-01 0.744204E-02 0.221012E-03 0.736453E-02								0.071347347 0.0074420373 0.00022101189
0.717340E-01 0.733161E-02 0.223073E-03 0.725574E-02								0.071734010 0.0073316097 0.00022307339
0.721207E-01 0.726657E-02 0.217074E-03 0.714833E-02								0.072120672 0.0072665690 0.00021707373
0.725073E-01 0.711775E-02 0.223726E-03 0.704229E-02								0.072507333 0.0071177525 0.00022372573
0.728940E-01 0.702911E-02 0.228272E-03 0.693762E-02								0.072893994 0.0070291143 0.00022827186
0.732807E-01 0.686134E-02 0.225822E-03 0.683430E-02								0.073280654 0.0068613397 0.00022582151
0.736673E-01 0.677711E-02 0.225111E-03 0.673233E-02								0.073667313 0.0067771105 0.00022511131
0.740540E-01 0.659669E-02 0.223323E-03 0.663170E-02								0.074053971 0.0065966925 0.00022332302
0.744406E-01 0.657268E-02 0.231959E-03 0.653239E-02								0.074440629 0.0065726782 0.00023195853
0.748273E-01 0.650762E-02 0.218335E-03 0.643441E-02								0.074827285 0.0065076190 0.00021833498
0.752139E-01 0.633982E-02 0.222722E-03 0.633774E-02								0.075213942 0.0063398197 0.00022272211
0.756006E-01 0.630825E-02 0.215681E-03 0.624237E-02								0.075600597 0.0063082535 0.00021568142
0.759873E-01 0.617773E-02 0.216069E-03 0.614829E-02								0.075987252 0.0061777324 0.00021606928
0.763739E-01 0.602676E-02 0.219007E-03 0.605549E-02								0.076373906 0.0060267627 0.00021900684
0.767606E-01 0.608904E-02 0.209627E-03 0.596397E-02								0.076760559 0.0060890399 0.00020962711
0.771472E-01 0.611438E-02 0.210560E-03 0.587370E-02								0.077147211 0.0061143834 0.00021055957
0.775339E-01 0.571115E-02 0.213929E-03 0.578469E-02								0.077533863 0.0057111512 0.00021392870
0.779205E-01 0.562850E-02 0.213906E-03 0.569691E-02								0.077920513 0.0056284993 0.00021390649
0.783072E-01 0.566031E-02 0.244503E-03 0.561036E-02								0.078307164 0.0056603101 0.00024450309
0.786938E-01 0.551173E-02 0.197614E-03 0.552503E-02								0.078693813 0.0055117272 0.00019761381
0.790805E-01 0.535877E-02 0.212609E-03 0.544091E-02								0.079080461 0.0053587739 0.00021260940
0.794671E-01 0.529610E-02 0.200096E-03 0.535798E-02								0.079467109 0.0052960979 0.00020009584
0.798538E-01 0.524861E-02 0.212464E-03 0.527623E-02								0.079853756 0.0052486069 0.00021246381
0.802404E-01 0.509878E-02 0.204845E-03 0.519566E-02								0.080240402 0.0050987789 0.00020484526
0.806270E-01 0.520926E-02 0.202491E-03 0.511625E-02								0.080627048 0.0052092584 0.00020249092
0.810137E-01 0.506768E-02 0.205681E-03 0.503799E-02								0.081013692 0.0050676831 0.00020568051
0.814003E-01 0.504460E-02 0.200608E-03 0.496087E-02								0.081400336 0.0050446026 0.00020060796
0.817870E-01 0.494718E-02 0.198276E-03 0.488488E-02								0.081786979 0.0049471825 0.00019827575
0.821736E-01 0.478369E-02 0.198939E-03 0.480999E-02								0.082173621 0.0047836902 0.00019893871
0.825603E-01 0.474069E-02 0.197657E-03 0.473622E-02								0.082560262 0.0047406932 0.00019765687
0.829469E-01 0.477400E-02 0.190412E-03 0.466353E-02								0.082946903 0.0047739981 0.00019041193
0.833335E-01 0.472061E-02 0.201580E-03 0.459192E-02								0.083333542 0.0047206104 0.00020157979
0.837202E-01 0.462597E-02 0.194619E-03 0.452138E-02								0.083720181 0.0046259731 0.00019461874
0.841068E-01 0.447502E-02 0.195583E-03 0.445190E-02								0.084106819 0.0044750186 0.00019558342
0.844935E-01 0.440303E-02 0.199968E-03 0.438345E-02								0.084493457 0.0044030346 0.00019996783
0.848801E-01 0.446960E-02 0.197899E-03 0.431604E-02								0.084880093 0.0044696047 0.00019789928
0.852667E-01 0.430801E-02 0.203807E-03 0.424965E-02								0.085266728 0.0043080073 0.00020380683
0.856534E-01 0.417388E-02 0.195946E-03 0.418427E-02								0.085653363 0.0041738803 0.00019594620
0.860400E-01 0.415358E-02 0.192299E-03 0.411988E-02								0.086039997 0.0041535804 0.00019229853
0.864266E-01 0.403921E-02 0.198421E-03 0.405648E-02								0.086426630 0.0040392149 0.00019842146
0.868133E-01 0.400883E-02 0.191475E-03 0.399405E-02								0.086813262 0.0040088348 0.00019147535
0.871999E-01 0.391240E-02 0.191341E-03 0.393258E-02								0.087199893 0.0039123968 0.00019134073
0.875865E-01 0.396898E-02 0.188813E-03 0.387206E-02								0.087586524 0.0039689831 0.00018881275
0.879732E-01 0.372692E-02 0.193176E-03 0.381248E-02								0.087973153 0.0037269200 0.00019317565
0.883598E-01 0.365756E-02 0.192243E-03 0.375382E-02								0.088359782 0.0036575598 0.00019224305
0.887464E-01 0.367388E-02 0.182218E-03 0.369608E-02								0.088746410 0.0036738800 0.00018221822
0.891330E-01 0.351545E-02 0.194942E-03 0.363924E-02								0.089133037 0.0035154529 0.00019494174
0.895197E-01 0.360734E-02 0.191069E-03 0.358329E-02								0.089519663 0.0036073402 0.00019106851
0.899063E-01 0.347821E-02 0.187933E-03 0.352822E-02								0.089906288 0.0034782139 0.00018793350
0.902929E-01 0.356356E-02 0.187342E-03 0.347402E-02								0.090292912 0.0035635609 0.00018734219
0.906795E-01 0.340618E-02 0.180778E-03 0.342067E-02								0.090679535 0.0034061756 0.00018077811
0.910662E-01 0.340082E-02 0.185947E-03 0.336817E-02								0.091066158 0.0034008203 0.00018594714
0.914528E-01 0.340630E-02 0.182450E-03 0.331651E-02								0.091452779 0.0034063031 0.00018245005
0.918394E-01 0.328052E-02 0.181841E-03 0.326566E-02								0.091839400 0.0032805170 0.00018184086
0.922260E-01 0.323966E-02 0.189194E-03 0.321563E-02								0.092226020 0.0032396576 0.00018919449
0.926126E-01 0.314063E-02 0.178298E-03 0.316639E-02								0.092612639 0.0031406277 0.00017829830
0.929993E-01 0.321544E-02 0.209167E-03 0.311794E-02								0.092999257 0.0032154371 0.00020916719
0.933859E-01 0.292640E-02 0.180542E-03 0.307027E-02								0.093385873 0.0029264004 0.00018054186
0.937725E-01 0.304858E-02 0.183492E-03 0.302337E-02								0.093772490 0.0030485815 0.00018349229
0.941591E-01 0.299512E-02 0.181348E-03 0.297722E-02								0.094159105 0.0029951238 0.00018134833
0.945457E-01 0.288247E-02 0.177290E-03 0.293182E-02								0.094545719 0.0028824686 0.00017728985
0.949323E-01 0.292429E-02 0.183584E-03 0.288715E-02								0.094932332 0.0029242929 0.00018358450
0.953189E-01 0.283292E-02 0.172363E-03 0.284320E-02								0.095318944 0.0028329154 0.00017236344
0.957056E-01 0.282772E-02 0.182498E-03 0.279997E-02								0.095705556 0.0028277192 0.00018249807
0.960922E-01 0.265960E-02 0.182647E-03 0.275744E-02								0.096092166 0.0026595984 0.00018264729
0.964788E-01 0.279603E-02 0.178849E-03 0.271560E-02								0.096478776 0.0027960287 0.00017884875
0.968654E-01 0.263065E-02 0.179758E-03 0.267444E-02								0.096865384 0.0026306491 0.00017975837
0.972520E-01 0.267017E-02 0.176404E-03 0.263396E-02								0.097251992 0.0026701691 0.00017640413
0.976386E-01 0.268522E-02 0.181677E-03 0.259414E-02								0.097638598 0.0026852231 0.00018167747
0.980252E-01 0.260062E-02 0.178474E-03 0.255497E-02								0.098025204 0.0026006230 0.00017847353
0.984118E-01 0.261560E-02 0.170890E-03 0.251644E-02								0.098411809 0.0026156046 0.00017088950
0.987984E-01 0.246800E-02 0.173016E-03 0.247855E-02								0.098798412 0.0024680048 0.00017301582
0.991850E-01 0.249397E-02 0.173319E-03 0.244128E-02								0.099185015 0.0024939681 0.00017331853
0.995716E-01 0.239087E-02 0.174807E-03 0.240462E-02								0.099571617 0.0023908662 0.00017480713
0.999582E-01 0.240064E-02 0.187404E-03 0.236857E-02								0.099958218 0.0024006422 0.00018740375
0.100345E+00 0.223816E-02 0.172180E-03 0.233311E-02								0.10034482 0.0022381579 0.00017218049
0.100731E+00 0.216688E-02 0.175081E-03 0.229825E-02								0.10073142 0.0021668752 0.00017508135
0.101118E+00 0.224650E-02 0.175188E-03 0.226396E-02								0.10111801 0.0022465048 0.00017518777
0.101505E+00 0.218203E-02 0.187612E-03 0.223023E-02								0.10150461 0.0021820272 0.00018761236
0.101891E+00 0.212590E-02 0.184609E-03 0.219707E-02								0.10189121 0.0021259023 0.00018460940
0.102278E+00 0.209856E-02 0.177160E-03 0.216445E-02								0.10227780 0.0020985566 0.00017715982
0.102664E+00 0.207290E-02 0.168623E-03 0.213238E-02								0.10266439 0.0020728995 0.00016862253
0.103051E+00 0.206919E-02 0.173545E-03 0.210084E-02								0.10305099 0.0020691912 0.00017354531
0.103438E+00 0.215550E-02 0.169024E-03 0.206982E-02								0.10343758 0.0021555044 0.00016902356
0.103824E+00 0.206923E-02 0.172226E-03 0.203932E-02								0.10382417 0.0020692290 0.00017222550
0.104211E+00 0.207269E-02 0.169575E-03 0.200933E-02								0.10421076 0.0020726884 0.00016957462
0.104597E+00 0.196782E-02 0.167255E-03 0.197983E-02								0.10459735 0.0019678151 0.00016725494
0.104984E+00 0.187728E-02 0.168751E-03 0.195083E-02								0.10498394 0.0018772794 0.00016875131
0.105371E+00 0.199839E-02 0.169098E-03 0.192230E-02								0.10537052 0.0019983869 0.00016909821
0.105757E+00 0.194479E-02 0.169357E-03 0.189426E-02								0.10575711 0.0019447926 0.00016935737
0.106144E+00 0.188985E-02 0.172023E-03 0.186668E-02								0.10614369 0.0018898474 0.00017202342
0.106530E+00 0.180127E-02 0.169953E-03 0.183956E-02								0.10653028 0.0018012742 0.00016995295
0.106917E+00 0.181458E-02 0.181374E-03 0.181289E-02								0.10691686 0.0018145785 0.00018137352
0.107303E+00 0.175922E-02 0.163708E-03 0.178667E-02								0.10730344 0.0017592162 0.00016370815
0.107690E+00 0.179601E-02 0.170738E-03 0.176089E-02								0.10769002 0.0017960141 0.00017073797
0.108077E+00 0.168691E-02 0.165109E-03 0.173553E-02								0.10807660 0.0016869105 0.00016510852
0.108463E+00 0.160135E-02 0.165225E-03 0.171060E-02								0.10846318 0.0016013513 0.00016522460
0.108850E+00 0.165432E-02 0.167069E-03 0.168609E-02								0.10884975 0.0016543207 0.00016706870
0.109236E+00 0.160308E-02 0.162485E-03 0.166198E-02								0.10923633 0.0016030806 0.00016248522
0.109623E+00 0.157080E-02 0.164340E-03 0.163828E-02								0.10962290 0.0015707972 0.00016434010
0.110009E+00 0.165110E-02 0.160321E-03 0.161498E-02								0.11000948 0.0016511028 0.00016032067
0.110396E+00 0.148367E-02 0.167932E-03 0.159206E-02								0.11039605 0.0014836716 0.00016793177
0.110783E+00 0.155596E-02 0.179093E-03 0.156953E-02								0.11078262 0.0015559649 0.00017909342
0.111169E+00 0.147616E-02 0.161350E-03 0.154738E-02								0.11116919 0.0014761585 0.00016135027
0.111556E+00 0.149369E-02 0.164700E-03 0.152559E-02								0.11155576 0.0014936925 0.00016470047
0.111942E+00 0.151129E-02 0.159875E-03 0.150417E-02								0.11194233 0.0015112853 0.00015987522
0.112329E+00 0.138869E-02 0.157100E-03 0.148310E-02								0.11232890 0.0013886893 0.00015709954
0.112715E+00 0.145623E-02 0.162020E-03 0.146239E-02								0.11271546 0.0014562275 0.00016201999
0.113102E+00 0.151089E-02 0.159039E-03 0.144202E-02								0.11310203 0.0015108864 0.00015903892
0.113489E+00 0.133585E-02 0.166583E-03 0.142199E-02								0.11348859 0.0013358534 0.00016658257
0.113875E+00 0.134424E-02 0.180256E-03 0.140229E-02								0.11387516 0.0013442442 0.00018025564
0.114262E+00 0.129581E-02 0.170061E-03 0.138292E-02								0.11426172 0.0012958078 0.00017006052
0.114648E+00 0.127332E-02 0.201301E-03 0.136387E-02								0.11464828 0.0012733211 0.00020130121
0.115035E+00 0.130855E-02 0.177217E-03 0.134514E-02								0.11503484 0.0013085521 0.00017721747
0.115421E+00 0.129664E-02 0.171268E-03 0.132672E-02								0.11542139 0.0012966421 0.00017126781
0.115808E+00 0.126056E-02 0.170927E-03 0.130860E-02								0.11580795 0.0012605607 0.00017092706
0.116195E+00 0.123434E-02 0.168342E-03 0.129079E-02								0.11619451 0.0012343389 0.00016834204
0.116581E+00 0.116964E-02 0.172433E-03 0.127327E-02								0.11658106 0.0011696440 0.00017243297
0.116968E+00 0.120377E-02 0.199391E-03 0.125603E-02								0.11696762 0.0012037652 0.00019939088
0.117354E+00 0.114186E-02 0.173764E-03 0.123909E-02								0.11735417 0.0011418586 0.00017376444
0.117741E+00 0.126625E-02 0.172139E-03 0.122242E-02								0.11774072 0.0012662550 0.00017213867
0.118127E+00 0.122414E-02 0.171594E-03 0.120603E-02								0.11812727 0.0012241375 0.00017159406
0.118514E+00 0.119164E-02 0.176993E-03 0.118991E-02								0.11851382 0.0011916368 0.00017699257
0.118900E+00 0.121820E-02 0.169429E-03 0.117405E-02								0.11890037 0.0012181967 0.00016942902
0.119287E+00 0.114638E-02 0.170932E-03 0.115845E-02								0.11928691 0.0011463784 0.00017093162
0.119673E+00 0.103089E-02 0.167564E-03 0.114312E-02								0.11967346 0.0010308916 0.00016756395
0.120060E+00 0.113737E-02 0.166132E-03 0.112803E-02								0.12006000 0.0011373661 0.00016613192
0.120447E+00 0.113704E-02 0.174063E-03 0.111319E-02								0.12044655 0.0011370363 0.00017406260
0.120833E+00 0.107586E-02 0.181132E-03 0.109859E-02								0.12083309 0.0010758621 0.00018113249
0.121220E+00 0.101728E-02 0.172933E-03 0.108424E-02								0.12121963 0.0010172791 0.00017293293
0.121606E+00 0.997287E-03 0.161498E-03 0.107011E-02								0.12160617 0.00099728668 0.00016149828
0.121993E+00 0.103138E-02 0.161735E-03 0.105622E-02								0.12199271 0.0010313795 0.00016173457
0.122379E+00 0.878502E-03 0.159360E-03 0.104256E-02								0.12237924 0.00087850218 0.00015935997
0.122766E+00 0.918579E-03 0.171685E-03 0.102911E-02								0.12276578 0.00091857869 0.00017168456
0.123152E+00 0.887099E-03 0.160831E-03 0.101589E-02								0.12315231 0.00088709885 0.00016083121
0.123539E+00 0.937233E-03 0.160135E-03 0.100288E-02								0.12353885 0.00093723283 0.00016013540
0.123925E+00 0.970951E-03 0.166223E-03 0.990079E-03								0.12392538 0.00097095092 0.00016622261
0.124312E+00 0.975593E-03 0.169994E-03 0.977485E-03								0.12431191 0.00097559295 0.00016999354
0.124698E+00 0.866251E-03 0.158119E-03 0.965095E-03								0.12469844 0.00086625109 0.00015811944
0.125085E+00 0.902525E-03 0.156993E-03 0.952903E-03								0.12508497 0.00090252482 0.00015699259
0.125472E+00 0.881031E-03 0.173900E-03 0.940908E-03								0.12547150 0.00088103065 0.00017389987
0.125858E+00 0.822381E-03 0.156084E-03 0.929106E-03								0.12585802 0.00082238109 0.00015608438
0.126245E+00 0.899744E-03 0.159953E-03 0.917492E-03								0.12624455 0.00089974426 0.00015995337
0.126631E+00 0.832328E-03 0.171274E-03 0.906064E-03								0.12663107 0.00083232768 0.00017127401
0.127018E+00 0.792842E-03 0.158348E-03 0.894818E-03								0.12701759 0.00079284183 0.00015834840
0.127404E+00 0.825950E-03 0.163487E-03 0.883752E-03								0.12740411 0.00082595022 0.00016348677
0.127791E+00 0.683856E-03 0.159100E-03 0.872862E-03								0.12779063 0.00068385612 0.00015910039
0.128177E+00 0.889753E-03 0.163679E-03 0.862144E-03								0.12817715 0.00088975272 0.00016367937
0.128564E+00 0.909910E-03 0.162906E-03 0.851597E-03								0.12856367 0.00090991022 0.00016290600
0.128950E+00 0.769870E-03 0.156312E-03 0.841216E-03								0.12895018 0.00076986971 0.00015631180
0.129337E+00 0.790336E-03 0.164740E-03 0.831000E-03								0.12933670 0.00079033575 0.00016473993
0.129723E+00 0.839398E-03 0.160283E-03 0.820944E-03								0.12972321 0.00083939758 0.00016028300
0.130110E+00 0.673672E-03 0.162620E-03 0.811048E-03								0.13010972 0.00067367184 0.00016262037
0.130496E+00 0.676768E-03 0.161237E-03 0.801306E-03								0.13049623 0.00067676757 0.00016123715
0.130883E+00 0.765816E-03 0.169252E-03 0.791718E-03								0.13088274 0.00076581601 0.00016925194
0.131269E+00 0.749036E-03 0.163029E-03 0.782279E-03								0.13126925 0.00074903567 0.00016302905
0.131656E+00 0.764957E-03 0.160861E-03 0.772989E-03								0.13165576 0.00076495737 0.00016086069
0.132042E+00 0.667017E-03 0.163021E-03 0.763843E-03								0.13204226 0.00066701738 0.00016302075
0.132429E+00 0.625550E-03 0.164830E-03 0.754839E-03								0.13242877 0.00062555012 0.00016482961
0.132815E+00 0.651165E-03 0.159839E-03 0.745976E-03								0.13281527 0.00065116519 0.00015983918
0.133202E+00 0.724840E-03 0.162356E-03 0.737249E-03								0.13320177 0.00072483997 0.00016235567
0.133588E+00 0.749372E-03 0.157554E-03 0.728658E-03								0.13358827 0.00074937245 0.00015755390
0.133975E+00 0.643435E-03 0.160805E-03 0.720199E-03								0.13397477 0.00064343490 0.00016080503
0.134361E+00 0.605041E-03 0.154267E-03 0.711871E-03								0.13436127 0.00060504124 0.00015426737
0.134748E+00 0.605009E-03 0.158535E-03 0.703671E-03								0.13474777 0.00060500947 0.00015853520
0.135134E+00 0.489885E-03 0.156666E-03 0.695596E-03								0.13513426 0.00048988490 0.00015666570
0.135521E+00 0.510681E-03 0.152630E-03 0.687645E-03								0.13552076 0.00051068062 0.00015263005
0.135907E+00 0.578847E-03 0.153944E-03 0.679816E-03								0.13590725 0.00057884743 0.00015394431
0.136294E+00 0.649012E-03 0.156620E-03 0.672106E-03								0.13629374 0.00064901219 0.00015661951
0.136680E+00 0.634786E-03 0.154573E-03 0.664514E-03								0.13668023 0.00063478606 0.00015457326
0.137067E+00 0.559978E-03 0.152577E-03 0.657037E-03								0.13706672 0.00055997835 0.00015257664
0.137453E+00 0.528884E-03 0.147729E-03 0.649673E-03								0.13745320 0.00052888431 0.00014772928
0.137840E+00 0.472602E-03 0.155491E-03 0.642421E-03								0.13783969 0.00047260170 0.00015549086
0.138226E+00 0.515602E-03 0.151931E-03 0.635278E-03								0.13822617 0.00051560220 0.00015193150
0.138613E+00 0.476099E-03 0.152448E-03 0.628243E-03								0.13861266 0.00047609940 0.00015244773
0.138999E+00 0.550118E-03 0.148913E-03 0.621313E-03								0.13899914 0.00055011846 0.00014891332
0.139386E+00 0.577237E-03 0.150624E-03 0.614488E-03								0.13938562 0.00057723660 0.00015062362
0.139772E+00 0.520036E-03 0.155931E-03 0.607765E-03								0.13977210 0.00052003629 0.00015593119
0.140159E+00 0.452924E-03 0.148683E-03 0.601143E-03								0.14015857 0.00045292420 0.00014868319
0.140545E+00 0.507755E-03 0.151576E-03 0.594619E-03								0.14054505 0.00050775546 0.00015157590
0.140932E+00 0.543348E-03 0.149429E-03 0.588193E-03								0.14093152 0.00054334774 0.00014942905
0.141318E+00 0.486678E-03 0.149431E-03 0.581862E-03								0.14131800 0.00048667781 0.00014943070
0.141704E+00 0.531571E-03 0.148773E-03 0.575625E-03								0.14170447 0.00053157115 0.00014877340
0.142091E+00 0.541105E-03 0.147463E-03 0.569481E-03								0.14209094 0.00054110516 0.00014746310
0.142477E+00 0.432887E-03 0.148888E-03 0.563427E-03								0.14247741 0.00043288749 0.00014888763
0.142864E+00 0.475832E-03 0.146413E-03 0.557463E-03								0.14286388 0.00047583202 0.00014641291
0.143250E+00 0.511539E-03 0.146046E-03 0.551587E-03								0.14325034 0.00051153910 0.00014604597
0.143637E+00 0.500357E-03 0.148231E-03 0.545797E-03								0.14363681 0.00050035735 0.00014823119
0.144023E+00 0.428635E-03 0.149632E-03 0.540093E-03								0.14402327 0.00042863471 0.00014963235
0.144410E+00 0.346082E-03 0.145712E-03 0.534472E-03								0.14440973 0.00034608192 0.00014571180
0.144796E+00 0.394769E-03 0.146225E-03 0.528933E-03								0.14479619 0.00039476924 0.00014622518
0.145183E+00 0.503996E-03 0.149896E-03 0.523476E-03								0.14518265 0.00050399647 0.00014989623
0.145569E+00 0.418066E-03 0.148578E-03 0.518098E-03								0.14556911 0.00041806634 0.00014857833
0.145956E+00 0.355368E-03 0.146107E-03 0.512798E-03								0.14595557 0.00035536803 0.00014610716
0.146342E+00 0.362903E-03 0.147419E-03 0.507576E-03								0.14634202 0.00036290344 0.00014741932
0.146728E+00 0.406159E-03 0.143122E-03 0.502429E-03								0.14672847 0.00040615928 0.00014312178
0.147115E+00 0.452737E-03 0.146073E-03 0.497358E-03								0.14711492 0.00045273700 0.00014607345
0.147501E+00 0.429907E-03 0.143290E-03 0.492359E-03								0.14750138 0.00042990684 0.00014328991
0.147888E+00 0.338507E-03 0.147808E-03 0.487433E-03								0.14788782 0.00033850709 0.00014780816
0.148274E+00 0.345010E-03 0.144874E-03 0.482577E-03								0.14827427 0.00034500992 0.00014487358
0.148661E+00 0.339561E-03 0.146081E-03 0.477792E-03								0.14866072 0.00033956095 0.00014608098
0.149047E+00 0.390733E-03 0.145668E-03 0.473076E-03								0.14904716 0.00039073339 0.00014566805
0.149434E+00 0.405180E-03 0.141766E-03 0.468427E-03								0.14943360 0.00040517976 0.00014176553
0.149820E+00 0.334016E-03 0.145099E-03 0.463845E-03								0.14982005 0.00033401639 0.00014509862
0.150206E+00 0.453205E-03 0.142805E-03 0.459329E-03								0.15020649 0.00045320545 0.00014280472
0.150593E+00 0.394659E-03 0.142816E-03 0.454877E-03								0.15059292 0.00039465882 0.00014281580
0.150979E+00 0.280583E-03 0.144866E-03 0.450488E-03								0.15097936 0.00028058320 0.00014486632
0.151366E+00 0.440317E-03 0.143260E-03 0.446162E-03								0.15136580 0.00044031710 0.00014326007
0.151752E+00 0.342841E-03 0.145320E-03 0.441898E-03								0.15175223 0.00034284110 0.00014532028
0.152139E+00 0.375260E-03 0.142124E-03 0.437693E-03								0.15213866 0.00037525984 0.00014212368
0.152525E+00 0.366995E-03 0.140447E-03 0.433548E-03								0.15252510 0.00036699534 0.00014044739
0.152912E+00 0.347642E-03 0.142159E-03 0.429462E-03								0.15291152 0.00034764187 0.00014215889
0.153298E+00 0.336628E-03 0.143291E-03 0.425433E-03								0.15329795 0.00033662801 0.00014329149
0.153684E+00 0.424943E-03 0.143353E-03 0.421460E-03								0.15368438 0.00042494320 0.00014335294
0.154071E+00 0.313310E-03 0.137971E-03 0.417543E-03								0.15407080 0.00031330986 0.00013797063
0.154457E+00 0.310001E-03 0.143320E-03 0.413681E-03								0.15445723 0.00031000112 0.00014331984
0.154844E+00 0.317507E-03 0.139832E-03 0.409872E-03								0.15484365 0.00031750698 0.00013983171
0.155230E+00 0.325977E-03 0.143858E-03 0.406116E-03								0.15523007 0.00032597715 0.00014385789
0.155616E+00 0.337887E-03 0.146713E-03 0.402413E-03								0.15561649 0.00033788675 0.00014671335
0.156003E+00 0.377384E-03 0.139459E-03 0.398760E-03								0.15600291 0.00037738446 0.00013945887
0.156389E+00 0.273793E-03 0.150446E-03 0.395158E-03								0.15638932 0.00027379267 0.00015044622
0.156776E+00 0.283875E-03 0.149587E-03 0.391605E-03								0.15677574 0.00028387549 0.00014958750
0.157162E+00 0.295651E-03 0.138964E-03 0.388102E-03								0.15716215 0.00029565107 0.00013896413
0.157549E+00 0.301134E-03 0.140017E-03 0.384646E-03								0.15754856 0.00030113411 0.00014001697
0.157935E+00 0.384203E-03 0.138438E-03 0.381238E-03								0.15793497 0.00038420262 0.00013843809
0.158321E+00 0.289087E-03 0.142771E-03 0.377876E-03								0.15832138 0.00028908712 0.00014277068
0.158708E+00 0.347424E-03 0.138817E-03 0.374559E-03								0.15870778 0.00034742383 0.00013881682
0.159094E+00 0.404918E-03 0.139803E-03 0.371288E-03								0.15909419 0.00040491773 0.00013980274
0.159481E+00 0.352136E-03 0.139426E-03 0.368061E-03								0.15948059 0.00035213598 0.00013942615
0.159867E+00 0.317008E-03 0.142241E-03 0.364878E-03								0.15986699 0.00031700763 0.00014224091
0.160253E+00 0.251146E-03 0.138342E-03 0.361738E-03								0.16025339 0.00025114627 0.00013834208
0.160640E+00 0.314613E-03 0.136998E-03 0.358639E-03								0.16063979 0.00031461316 0.00013699766
0.161026E+00 0.337541E-03 0.140423E-03 0.355582E-03								0.16102619 0.00033754050 0.00014042292
0.161413E+00 0.309383E-03 0.138483E-03 0.352566E-03								0.16141258 0.00030938283 0.00013848283
0.161799E+00 0.251921E-03 0.142051E-03 0.349589E-03								0.16179898 0.00025192078 0.00014205102
0.162185E+00 0.204516E-03 0.136588E-03 0.346652E-03								0.16218537 0.00020451606 0.00013658769
0.162572E+00 0.319502E-03 0.135896E-03 0.343752E-03								0.16257176 0.00031950242 0.00013589587
0.162958E+00 0.345789E-03 0.138943E-03 0.340891E-03								0.16295815 0.00034578876 0.00013894272
0.163345E+00 0.217523E-03 0.136564E-03 0.338065E-03								0.16334454 0.00021752261 0.00013656405
0.163731E+00 0.261243E-03 0.140152E-03 0.335277E-03								0.16373092 0.00026124342 0.00014015171
0.164117E+00 0.311721E-03 0.136981E-03 0.332523E-03								0.16411731 0.00031172114 0.00013698081
0.164504E+00 0.336722E-03 0.136094E-03 0.329804E-03								0.16450369 0.00033672151 0.00013609361
0.164890E+00 0.320447E-03 0.136436E-03 0.327119E-03								0.16489007 0.00032044671 0.00013643592
0.165276E+00 0.247576E-03 0.135085E-03 0.324468E-03								0.16527645 0.00024757648 0.00013508519
0.165663E+00 0.255137E-03 0.135344E-03 0.321849E-03								0.16566283 0.00025513719 0.00013534357
0.166049E+00 0.207883E-03 0.137523E-03 0.319263E-03								0.16604920 0.00020788330 0.00013752301
0.166436E+00 0.221197E-03 0.134025E-03 0.316708E-03								0.16643558 0.00022119675 0.00013402547
0.166822E+00 0.302773E-03 0.135452E-03 0.314184E-03								0.16682195 0.00030277325 0.00013545208
0.167208E+00 0.245298E-03 0.131607E-03 0.311690E-03								0.16720832 0.00024529847 0.00013160729
0.167595E+00 0.160612E-03 0.135854E-03 0.309226E-03								0.16759469 0.00016061185 0.00013585356
0.167981E+00 0.213351E-03 0.134259E-03 0.306792E-03								0.16798106 0.00021335140 0.00013425948
0.168367E+00 0.261199E-03 0.135975E-03 0.304386E-03								0.16836742 0.00026119921 0.00013597521
0.168754E+00 0.221076E-03 0.137450E-03 0.302008E-03								0.16875379 0.00022107578 0.00013744985
0.169140E+00 0.347230E-03 0.135589E-03 0.299658E-03								0.16914015 0.00034723033 0.00013558879
0.169527E+00 0.187533E-03 0.134749E-03 0.297335E-03								0.16952651 0.00018753265 0.00013474853
0.169913E+00 0.223027E-03 0.135203E-03 0.295039E-03								0.16991287 0.00022302718 0.00013520326
0.170299E+00 0.247949E-03 0.133731E-03 0.292768E-03								0.17029923 0.00024794891 0.00013373118
0.170686E+00 0.151759E-03 0.135376E-03 0.290523E-03								0.17068559 0.00015175881 0.00013537645
0.171072E+00 0.226973E-03 0.134608E-03 0.288303E-03								0.17107194 0.00022697343 0.00013460788
0.171458E+00 0.151381E-03 0.135494E-03 0.286108E-03								0.17145829 0.00015138139 0.00013549442
0.171845E+00 0.274846E-03 0.129242E-03 0.283936E-03								0.17184464 0.00027484593 0.00012924218
0.172231E+00 0.254715E-03 0.132920E-03 0.281787E-03								0.17223099 0.00025471486 0.00013291962
0.172617E+00 0.321701E-03 0.134008E-03 0.279661E-03								0.17261734 0.00032170116 0.00013400835
0.173004E+00 0.235567E-03 0.131712E-03 0.277557E-03								0.17300369 0.00023556726 0.00013171213
0.173390E+00 0.217110E-03 0.136232E-03 0.275474E-03								0.17339003 0.00021711016 0.00013623159
0.173776E+00 0.233059E-03 0.130379E-03 0.273413E-03								0.17377637 0.00023305943 0.00013037855
0.174163E+00 0.177708E-03 0.132634E-03 0.271372E-03								0.17416271 0.00017770846 0.00013263381
0.174549E+00 0.165183E-03 0.132016E-03 0.269351E-03								0.17454905 0.00016518350 0.00013201567
0.174935E+00 0.184438E-03 0.132832E-03 0.267350E-03								0.17493539 0.00018443790 0.00013283159
0.175322E+00 0.224203E-03 0.131676E-03 0.265368E-03								0.17532172 0.00022420344 0.00013167628
0.175708E+00 0.275595E-03 0.131602E-03 0.263405E-03								0.17570806 0.00027559504 0.00013160180
0.176094E+00 0.205951E-03 0.131163E-03 0.261460E-03								0.17609439 0.00020595141 0.00013116305
0.176481E+00 0.195953E-03 0.130116E-03 0.259532E-03								0.17648072 0.00019595282 0.00013011640
0.176867E+00 0.139994E-03 0.130966E-03 0.257622E-03								0.17686705 0.00013999362 0.00013096573
0.177253E+00 0.132778E-03 0.129756E-03 0.255729E-03								0.17725338 0.00013277835 0.00012975601
0.177640E+00 0.138964E-03 0.131165E-03 0.253853E-03								0.17763970 0.00013896403 0.00013116527
0.178026E+00 0.248043E-03 0.132214E-03 0.251992E-03								0.17802602 0.00024804314 0.00013221404
0.178412E+00 0.108034E-03 0.129283E-03 0.250147E-03								0.17841235 0.00010803360 0.00012928303
0.178799E+00 0.162700E-03 0.131679E-03 0.248318E-03								0.17879867 0.00016270015 0.00013167875
0.179185E+00 0.214057E-03 0.130735E-03 0.246503E-03								0.17918498 0.00021405709 0.00013073490
0.179571E+00 0.214569E-03 0.131678E-03 0.244703E-03								0.17957130 0.00021456947 0.00013167830
0.179958E+00 0.195733E-03 0.130397E-03 0.242917E-03								0.17995761 0.00019573290 0.00013039738
0.180344E+00 0.177902E-03 0.135874E-03 0.241145E-03								0.18034393 0.00017790211 0.00013587445
0.180730E+00 0.244778E-03 0.133514E-03 0.239387E-03								0.18073024 0.00024477792 0.00013351415
0.181117E+00 0.138969E-03 0.131110E-03 0.237642E-03								0.18111655 0.00013896901 0.00013110995
0.181503E+00 0.188863E-03 0.130753E-03 0.235910E-03								0.18150285 0.00018886319 0.00013075345
0.181889E+00 0.299235E-03 0.129137E-03 0.234190E-03								0.18188916 0.00029923514 0.00012913729
0.182275E+00 0.194793E-03 0.130525E-03 0.232482E-03								0.18227546 0.00019479329 0.00013052513
0.182662E+00 0.235260E-03 0.130061E-03 0.230787E-03								0.18266177 0.00023525985 0.00013006126
0.183048E+00 0.222759E-03 0.135024E-03 0.229103E-03								0.18304807 0.00022275903 0.00013502443
0.183434E+00 0.121429E-03 0.133685E-03 0.227431E-03								0.18343436 0.00012142917 0.00013368481
0.183821E+00 0.173147E-03 0.128028E-03 0.225770E-03								0.18382066 0.00017314744 0.00012802814
0.184207E+00 0.197067E-03 0.129254E-03 0.224120E-03								0.18420695 0.00019706675 0.00012925447
0.184593E+00 0.176486E-03 0.127528E-03 0.222480E-03								0.18459325 0.00017648618 0.00012752823
0.184980E+00 0.229893E-03 0.127284E-03 0.220851E-03								0.18497954 0.00022989268 0.00012728406
0.185366E+00 0.214317E-03 0.128852E-03 0.219232E-03								0.18536583 0.00021431672 0.00012885214
0.185752E+00 0.201453E-03 0.128984E-03 0.217622E-03								0.18575211 0.00020145308 0.00012898372
0.186138E+00 0.164294E-03 0.129135E-03 0.216023E-03								0.18613840 0.00016429358 0.00012913452
0.186525E+00 0.174932E-03 0.130470E-03 0.214433E-03								0.18652468 0.00017493173 0.00013046987
0.186911E+00 0.111014E-03 0.129332E-03 0.212852E-03								0.18691097 0.00011101414 0.00012933234
0.187297E+00 0.103055E-03 0.130846E-03 0.211280E-03								0.18729725 0.00010305525 0.00013084645
0.187684E+00 0.198067E-03 0.127820E-03 0.209716E-03								0.18768352 0.00019806710 0.00012781976
0.188070E+00 0.222077E-03 0.130030E-03 0.208161E-03								0.18806980 0.00022207739 0.00013002969
0.188456E+00 0.118639E-03 0.126282E-03 0.206615E-03								0.18845607 0.00011863938 0.00012628207
0.188842E+00 0.123513E-03 0.126742E-03 0.205077E-03								0.18884235 0.00012351258 0.00012674247
0.189229E+00 0.200696E-03 0.128878E-03 0.203546E-03								0.18922862 0.00020069574 0.00012887816
0.189615E+00 0.187190E-03 0.126871E-03 0.202024E-03								0.18961489 0.00018719002 0.00012687061
0.190001E+00 0.217646E-03 0.128163E-03 0.200509E-03								0.19000115 0.00021764592 0.00012816327
0.190387E+00 0.227978E-03 0.127383E-03 0.199001E-03								0.19038742 0.00022797850 0.00012738338
0.190774E+00 0.153019E-03 0.127517E-03 0.197501E-03								0.19077368 0.00015301893 0.00012751731
0.191160E+00 0.241694E-03 0.127858E-03 0.196008E-03								0.19115994 0.00024169400 0.00012785811
0.191546E+00 0.172346E-03 0.124751E-03 0.194522E-03								0.19154620 0.00017234572 0.00012475092
0.191932E+00 0.919218E-04 0.128547E-03 0.193044E-03								0.19193246 9.1921781e-005 0.00012854693
0.192319E+00 0.881585E-04 0.125707E-03 0.191573E-03								0.19231871 8.8158502e-005 0.00012570747
0.192705E+00 0.147302E-03 0.127656E-03 0.190110E-03								0.19270497 0.00014730158 0.00012765577
0.193091E+00 0.178114E-03 0.128175E-03 0.188653E-03								0.19309122 0.00017811374 0.00012817487
0.193477E+00 0.177932E-03 0.124809E-03 0.187204E-03								0.19347747 0.00017793190 0.00012480889
0.193864E+00 0.130116E-03 0.127851E-03 0.185762E-03								0.19386372 0.00013011637 0.00012785064
0.194250E+00 0.136811E-03 0.124813E-03 0.184328E-03								0.19424996 0.00013681053 0.00012481296
0.194636E+00 0.186153E-03 0.125576E-03 0.182900E-03								0.19463621 0.00018615275 0.00012557618
0.195022E+00 0.300877E-03 0.126743E-03 0.181480E-03								0.19502245 0.00030087707 0.00012674334
0.195409E+00 0.159490E-03 0.127363E-03 0.180067E-03								0.19540869 0.00015948981 0.00012736314
0.195795E+00 0.150614E-03 0.133891E-03 0.178661E-03								0.19579493 0.00015061437 0.00013389060
0.196181E+00 0.140049E-03 0.132697E-03 0.177262E-03								0.19618117 0.00014004882 0.00013269712
0.196567E+00 0.145571E-03 0.149883E-03 0.175870E-03								0.19656740 0.00014557131 0.00014988279
0.196954E+00 0.132219E-03 0.148714E-03 0.174486E-03								0.19695363 0.00013221942 0.00014871410
0.197340E+00 0.203251E-03 0.147708E-03 0.173108E-03								0.19733986 0.00020325101 0.00014770791
0.197726E+00 0.118309E-03 0.145943E-03 0.171738E-03								0.19772609 0.00011830861 0.00014594274
0.198112E+00 0.126400E-03 0.144004E-03 0.170374E-03								0.19811232 0.00012639967 0.00014400399
0.198499E+00 0.164231E-03 0.147124E-03 0.169018E-03								0.19849854 0.00016423099 0.00014712398
0.198885E+00 0.120680E-03 0.146335E-03 0.167668E-03								0.19888477 0.00012068044 0.00014633519
0.199271E+00 0.859445E-04 0.147326E-03 0.166326E-03								0.19927099 8.5944464e-005 0.00014732624
0.199657E+00 0.164465E-03 0.147723E-03 0.164991E-03								0.19965720 0.00016446505 0.00014772256
0.200043E+00 0.184569E-03 0.154362E-03 0.163663E-03								0.20004342 0.00018456886 0.00015436201
0.200430E+00 0.975687E-04 0.146073E-03 0.162341E-03								0.20042964 9.7568724e-005 0.00014607292
0.200816E+00 0.897201E-04 0.147124E-03 0.161027E-03								0.20081585 8.9720091e-005 0.00014712382
0.201202E+00 0.157764E-03 0.150955E-03 0.159720E-03								0.20120206 0.00015776374 0.00015095508
0.201588E+00 0.962762E-04 0.146011E-03 0.158421E-03								0.20158827 9.6276182e-005 0.00014601092
0.201974E+00 0.485053E-04 0.148883E-03 0.157129E-03								0.20197448 4.8505262e-005 0.00014888275
0.202361E+00 0.122179E-03 0.147744E-03 0.155845E-03								0.20236068 0.00012217931 0.00014774352
0.202747E+00 0.194134E-03 0.145838E-03 0.154568E-03								0.20274688 0.00019413432 0.00014583791
0.203133E+00 0.149260E-03 0.141748E-03 0.153300E-03								0.20313308 0.00014925980 0.00014174756
0.203519E+00 0.163571E-03 0.143335E-03 0.152040E-03								0.20351928 0.00016357066 0.00014333513
0.203905E+00 0.152141E-03 0.144854E-03 0.150787E-03								0.20390548 0.00015214112 0.00014485417
0.204292E+00 0.126545E-03 0.142041E-03 0.149544E-03								0.20429168 0.00012654487 0.00014204099
0.204678E+00 0.190651E-03 0.144540E-03 0.148308E-03								0.20467787 0.00019065133 0.00014454042
0.205064E+00 0.107171E-03 0.143037E-03 0.147081E-03								0.20506406 0.00010717093 0.00014303700
0.205450E+00 0.139730E-03 0.140971E-03 0.145863E-03								0.20545025 0.00013973024 0.00014097070
0.205836E+00 0.136924E-03 0.145908E-03 0.144653E-03								0.20583643 0.00013692409 0.00014590773
0.206223E+00 0.131532E-03 0.142138E-03 0.143452E-03								0.20622262 0.00013153247 0.00014213798
0.206609E+00 0.138984E-03 0.142385E-03 0.142260E-03								0.20660880 0.00013898426 0.00014238459
0.206995E+00 0.140667E-03 0.143860E-03 0.141077E-03								0.20699498 0.00014066656 0.00014386018
0.207381E+00 0.160264E-03 0.140205E-03 0.139903E-03								0.20738116 0.00016026405 0.00014020516
0.207767E+00 0.146969E-03 0.143058E-03 0.138738E-03								0.20776734 0.00014696860 0.00014305787
0.208154E+00 0.132374E-03 0.139196E-03 0.137582E-03								0.20815351 0.00013237355 0.00013919616
0.208540E+00 0.143548E-03 0.122436E-03 0.136435E-03								0.20853968 0.00014354829 0.00012243571
0.208926E+00 0.115216E-03 0.121335E-03 0.135297E-03								0.20892585 0.00011521621 0.00012133541
0.209312E+00 0.233237E-03 0.121559E-03 0.134169E-03								0.20931202 0.00023323699 0.00012155937
0.209698E+00 0.105147E-03 0.122612E-03 0.133050E-03								0.20969819 0.00010514739 0.00012261153
0.210084E+00 0.151661E-03 0.123787E-03 0.131941E-03								0.21008435 0.00015166058 0.00012378680
0.210471E+00 0.793805E-04 0.124478E-03 0.130841E-03								0.21047052 7.9380479e-005 0.00012447761
0.210857E+00 0.102055E-03 0.124525E-03 0.129750E-03								0.21085668 0.00010205495 0.00012452515
0.211243E+00 0.458552E-04 0.124253E-03 0.128670E-03								0.21124283 4.5855163e-005 0.00012425280
0.211629E+00 0.811178E-04 0.125199E-03 0.127599E-03								0.21162899 8.1117825e-005 0.00012519919
0.212015E+00 0.593645E-04 0.122658E-03 0.126538E-03								0.21201514 5.9364509e-005 0.00012265825
0.212401E+00 0.130425E-03 0.132227E-03 0.125488E-03								0.21240129 0.00013042456 0.00013222699
0.212787E+00 0.453654E-04 0.124977E-03 0.124447E-03								0.21278744 4.5365367e-005 0.00012497722
0.213174E+00 0.143062E-03 0.124191E-03 0.123417E-03								0.21317359 0.00014306166 0.00012419105
0.213560E+00 0.734414E-04 0.126194E-03 0.122398E-03								0.21355974 7.3441388e-005 0.00012619410
0.213946E+00 0.116033E-03 0.121879E-03 0.121388E-03								0.21394588 0.00011603323 0.00012187932
0.214332E+00 0.857185E-04 0.126133E-03 0.120390E-03								0.21433202 8.5718520e-005 0.00012613261
0.214718E+00 0.109689E-03 0.123322E-03 0.119402E-03								0.21471816 0.00010968920 0.00012332152
0.215104E+00 0.118708E-03 0.126270E-03 0.118425E-03								0.21510430 0.00011870823 0.00012626955
0.215490E+00 0.146838E-03 0.124842E-03 0.117459E-03								0.21549043 0.00014683757 0.00012484218
0.215877E+00 0.110721E-03 0.127352E-03 0.116504E-03								0.21587656 0.00011072074 0.00012735234
0.216263E+00 0.127278E-03 0.126814E-03 0.115560E-03								0.21626269 0.00012727822 0.00012681442
0.216649E+00 0.135182E-03 0.122850E-03 0.114627E-03								0.21664882 0.00013518219 0.00012284959
0.217035E+00 0.162703E-03 0.123764E-03 0.113705E-03								0.21703495 0.00016270346 0.00012376449
0.217421E+00 0.118185E-03 0.122432E-03 0.112794E-03								0.21742107 0.00011818527 0.00012243160
0.217807E+00 0.125228E-03 0.125517E-03 0.111895E-03								0.21780720 0.00012522790 0.00012551655
0.218193E+00 0.117265E-03 0.127125E-03 0.111006E-03								0.21819331 0.00011726492 0.00012712481
0.218579E+00 0.514859E-04 0.125737E-03 0.110129E-03								0.21857943 5.1485932e-005 0.00012573670
0.218966E+00 0.163873E-03 0.129696E-03 0.109264E-03								0.21896555 0.00016387310 0.00012969551
0.219352E+00 0.124356E-03 0.131820E-03 0.108409E-03								0.21935166 0.00012435613 0.00013181979
0.219738E+00 0.166826E-03 0.125417E-03 0.107566E-03								0.21973777 0.00016682592 0.00012541694
0.220124E+00 0.919732E-04 0.123092E-03 0.106735E-03								0.22012388 9.1973217e-005 0.00012309216
0.220510E+00 0.154964E-03 0.131177E-03 0.105915E-03								0.22050999 0.00015496427 0.00013117670
0.220896E+00 0.961486E-04 0.125340E-03 0.105106E-03								0.22089609 9.6148598e-005 0.00012533991
0.221282E+00 0.129459E-03 0.137574E-03 0.104309E-03								0.22128219 0.00012945874 0.00013757445
0.221668E+00 0.937920E-04 0.123312E-03 0.103523E-03								0.22166830 9.3792036e-005 0.00012331153
0.222054E+00 0.838607E-04 0.126829E-03 0.102748E-03								0.22205439 8.3860732e-005 0.00012682871
0.222440E+00 0.142569E-03 0.123136E-03 0.101984E-03								0.22244049 0.00014256936 0.00012313610
0.222827E+00 0.690153E-04 0.122703E-03 0.101232E-03								0.22282658 6.9015260e-005 0.00012270275
0.223213E+00 0.294061E-04 0.122859E-03 0.100491E-03								0.22321267 2.9406079e-005 0.00012285874
0.223599E+00 0.750110E-04 0.129936E-03 0.997614E-04								0.22359876 7.5011005e-005 0.00012993569
0.223985E+00 0.666900E-04 0.125256E-03 0.990427E-04								0.22398485 6.6689957e-005 0.00012525647
0.224371E+00 0.117529E-03 0.130091E-03 0.983352E-04								0.22437093 0.00011752924 0.00013009121
0.224757E+00 0.401698E-04 0.125431E-03 0.976386E-04								0.22475702 4.0169832e-005 0.00012543092
0.225143E+00 0.104913E-03 0.124399E-03 0.969532E-04								0.22514310 0.00010491340 0.00012439948
0.225529E+00 0.123254E-03 0.124526E-03 0.962787E-04								0.22552918 0.00012325380 0.00012452600
0.225915E+00 0.111983E-03 0.124600E-03 0.956151E-04								0.22591525 0.00011198295 0.00012459988
0.226301E+00 0.155626E-03 0.122783E-03 0.949625E-04								0.22630133 0.00015562591 0.00012278304
0.226687E+00 0.130894E-03 0.123202E-03 0.943207E-04								0.22668740 0.00013089381 0.00012320154
0.227073E+00 0.150089E-03 0.124582E-03 0.936898E-04								0.22707347 0.00015008865 0.00012458225
0.227460E+00 0.109883E-03 0.123266E-03 0.930697E-04								0.22745953 0.00010988341 0.00012326565
0.227846E+00 0.166132E-03 0.122584E-03 0.924603E-04								0.22784560 0.00016613181 0.00012258434
0.228232E+00 0.871604E-04 0.123722E-03 0.918617E-04								0.22823166 8.7160441e-005 0.00012372164
0.228618E+00 0.109103E-03 0.124179E-03 0.912738E-04								0.22861772 0.00010910332 0.00012417909
0.229004E+00 0.195359E-03 0.125011E-03 0.906965E-04								0.22900378 0.00019535921 0.00012501070
0.229390E+00 0.674732E-04 0.123609E-03 0.901298E-04								0.22938983 6.7473245e-005 0.00012360890
0.229776E+00 0.683381E-04 0.122889E-03 0.895737E-04								0.22977589 6.8338103e-005 0.00012288941
0.230162E+00 0.807129E-04 0.125973E-03 0.890281E-04								0.23016194 8.0712912e-005 0.00012597328
0.230548E+00 0.984846E-04 0.124516E-03 0.884930E-04								0.23054799 9.8484649e-005 0.00012451634
0.230934E+00 0.306437E-04 0.123213E-03 0.879681E-04								0.23093403 3.0643712e-005 0.00012321258
0.231320E+00 0.113597E-03 0.121877E-03 0.874534E-04								0.23132008 0.00011359684 0.00012187730
0.231706E+00 0.121673E-03 0.127303E-03 0.869487E-04								0.23170612 0.00012167257 0.00012730276
0.232092E+00 0.120394E-03 0.127175E-03 0.864537E-04								0.23209216 0.00012039355 0.00012717549
0.232478E+00 0.135665E-04 0.122126E-03 0.859685E-04								0.23247820 1.3566512e-005 0.00012212613
0.232864E+00 0.160001E-03 0.124294E-03 0.854928E-04								0.23286423 0.00016000101 0.00012429409
0.233250E+00 0.804497E-04 0.122422E-03 0.850264E-04								0.23325027 8.0449677e-005 0.00012242200
0.233636E+00 0.597284E-04 0.123001E-03 0.845693E-04								0.23363630 5.9728440e-005 0.00012300113
0.234022E+00 0.126020E-03 0.124198E-03 0.841213E-04								0.23402232 0.00012602032 0.00012419817
0.234408E+00 0.625910E-04 0.121341E-03 0.836823E-04								0.23440835 6.2591047e-005 0.00012134053
0.234794E+00 0.139496E-03 0.124028E-03 0.832521E-04								0.23479437 0.00013949645 0.00012402819
0.235180E+00 0.108419E-03 0.125923E-03 0.828307E-04								0.23518039 0.00010841925 0.00012592330
0.235566E+00 0.680900E-04 0.124824E-03 0.824178E-04								0.23556641 6.8089960e-005 0.00012482434
0.235952E+00 0.928386E-04 0.121559E-03 0.820134E-04								0.23595243 9.2838599e-005 0.00012155889
0.236338E+00 0.103550E-03 0.121550E-03 0.816174E-04								0.23633844 0.00010355010 0.00012155032
0.236724E+00 0.768390E-04 0.124006E-03 0.812296E-04								0.23672446 7.6838953e-005 0.00012400633
0.237110E+00 0.913110E-04 0.127171E-03 0.808499E-04								0.23711047 9.1310976e-005 0.00012717142
0.237496E+00 0.146583E-03 0.126586E-03 0.804783E-04								0.23749647 0.00014658344 0.00012658638
0.237882E+00 0.855219E-04 0.125187E-03 0.801146E-04								0.23788248 8.5521851e-005 0.00012518706
0.238268E+00 0.875023E-04 0.125365E-03 0.797587E-04								0.23826848 8.7502335e-005 0.00012536537
0.238654E+00 0.788974E-04 0.129633E-03 0.794105E-04								0.23865448 7.8897422e-005 0.00012963267
0.239040E+00 0.921520E-04 0.127629E-03 0.790699E-04								0.23904048 9.2151989e-005 0.00012762925
0.239426E+00 0.622893E-04 0.127009E-03 0.787368E-04								0.23942647 6.2289265e-005 0.00012700875
0.239812E+00 0.126244E-03 0.127915E-03 0.784111E-04								0.23981247 0.00012624437 0.00012791475
0.240198E+00 0.140044E-03 0.128575E-03 0.780927E-04								0.24019846 0.00014004449 0.00012857479
0.240584E+00 0.136623E-03 0.125872E-03 0.777815E-04								0.24058445 0.00013662328 0.00012587183
0.240970E+00 0.157402E-03 0.132301E-03 0.774774E-04								0.24097043 0.00015740176 0.00013230070
0.241356E+00 0.146211E-03 0.130655E-03 0.771801E-04								0.24135642 0.00014621073 0.00013065538
0.241742E+00 0.128125E-03 0.125956E-03 0.768895E-04								0.24174240 0.00012812471 0.00012595613
0.242128E+00 0.114506E-03 0.127541E-03 0.766055E-04								0.24212838 0.00011450578 0.00012754146
0.242514E+00 0.152374E-03 0.128294E-03 0.763279E-04								0.24251435 0.00015237433 0.00012829410
0.242900E+00 0.679428E-04 0.130645E-03 0.760565E-04								0.24290033 6.7942789e-005 0.00013064511
0.243286E+00 0.989979E-06 0.133277E-03 0.757913E-04								0.24328630 9.8997855e-007 0.00013327693
0.243672E+00 0.619136E-04 0.134620E-03 0.755320E-04								0.24367227 6.1913565e-005 0.00013462033
0.244058E+00 0.129757E-03 0.133171E-03 0.752785E-04								0.24405824 0.00012975734 0.00013317134
0.244444E+00 0.157090E-03 0.130486E-03 0.750308E-04								0.24444420 0.00015709023 0.00013048639
0.244830E+00 0.620121E-04 0.134644E-03 0.747886E-04								0.24483016 6.2012087e-005 0.00013464424
0.245216E+00 0.105837E-04 0.135259E-03 0.745519E-04								0.24521612 1.0583715e-005 0.00013525856
0.245602E+00 0.419206E-04 0.135319E-03 0.743204E-04								0.24560208 4.1920562e-005 0.00013531936
0.245988E+00 0.159069E-03 0.135244E-03 0.740941E-04								0.24598803 0.00015906869 0.00013524402
0.246374E+00 0.638357E-04 0.131734E-03 0.738729E-04								0.24637399 6.3835726e-005 0.00013173418
0.246760E+00 0.102438E-03 0.136337E-03 0.736566E-04								0.24675994 0.00010243822 0.00013633686
0.247146E+00 0.102277E-03 0.135376E-03 0.734451E-04								0.24714588 0.00010227689 0.00013537644
0.247532E+00 0.750487E-04 0.139586E-03 0.732382E-04								0.24753183 7.5048691e-005 0.00013958588
0.247918E+00 0.894858E-04 0.138572E-03 0.730359E-04								0.24791777 8.9485771e-005 0.00013857151
0.248304E+00 0.796182E-04 0.130804E-03 0.728381E-04								0.24830371 7.9618197e-005 0.00013080399
0.248690E+00 0.896489E-04 0.139236E-03 0.726446E-04								0.24868965 8.9648940e-005 0.00013923574
0.249076E+00 0.125784E-03 0.135888E-03 0.724553E-04								0.24907558 0.00012578375 0.00013588798
0.249462E+00 0.747407E-04 0.140000E-03 0.722701E-04								0.24946152 7.4740667e-005 0.00013999977
0.249847E+00 0.564715E-04 0.143410E-03 0.720889E-04								0.24984745 5.6471518e-005 0.00014340966
0.250233E+00 0.830096E-04 0.137647E-03 0.719116E-04								0.25023337 8.3009585e-005 0.00013764676
0.250619E+00 0.107585E-03 0.142133E-03 0.717381E-04								0.25061930 0.00010758521 0.00014213256
0.251005E+00 0.524848E-04 0.142804E-03 0.715683E-04								0.25100522 5.2484818e-005 0.00014280375
0.251391E+00 0.127018E-03 0.140628E-03 0.714021E-04								0.25139114 0.00012701804 0.00014062757
0.251777E+00 0.296500E-04 0.141589E-03 0.712394E-04								0.25177706 2.9650049e-005 0.00014158937
0.252163E+00 0.120866E-03 0.146571E-03 0.710801E-04								0.25216298 0.00012086626 0.00014657065
0.252549E+00 0.722816E-04 0.150230E-03 0.709242E-04								0.25254889 7.2281615e-005 0.00015022976
0.252935E+00 0.157217E-03 0.150236E-03 0.707715E-04								0.25293480 0.00015721675 0.00015023586
0.253321E+00 0.309671E-04 0.149756E-03 0.706219E-04								0.25332071 3.0967093e-005 0.00014975570
0.253707E+00 0.122376E-03 0.150079E-03 0.704755E-04								0.25370661 0.00012237606 0.00015007872
0.254093E+00 0.663098E-04 0.154589E-03 0.703320E-04								0.25409252 6.6309827e-005 0.00015458911
0.254478E+00 0.722204E-04 0.160711E-03 0.701914E-04								0.25447842 7.2220426e-005 0.00016071095
0.254864E+00 0.100321E-03 0.161592E-03 0.700537E-04								0.25486432 0.00010032089 0.00016159151
0.255250E+00 0.137415E-03 0.164494E-03 0.699187E-04								0.25525021 0.00013741477 0.00016449428
0.255636E+00 0.939384E-04 0.162926E-03 0.697864E-04								0.25563610 9.3938399e-005 0.00016292582
0.256022E+00 0.732287E-04 0.174103E-03 0.696567E-04								0.25602199 7.3228656e-005 0.00017410288
0.256408E+00 0.124119E-03 0.176247E-03 0.695294E-04								0.25640788 0.00012411939 0.00017624685
0.256794E+00 0.100680E-03 0.174263E-03 0.694046E-04								0.25679377 0.00010068028 0.00017426315
0.257180E+00 0.110712E-03 0.180839E-03 0.692822E-04								0.25717965 0.00011071175 0.00018083883
0.257566E+00 0.899997E-04 0.190992E-03 0.691620E-04								0.25756553 8.9999726e-005 0.00019099177
0.257951E+00 0.601852E-04 0.176085E-03 0.690440E-04								0.25795141 6.0185206e-005 0.00017608491
0.258337E+00 -0.231937E-04 0.176960E-03 0.689281E-04								0.25833728 -2.3193733e-005 0.00017695997
0.258723E+00 0.980402E-04 0.196923E-03 0.688143E-04								0.25872316 9.8040233e-005 0.00019692319
0.259109E+00 0.112224E-03 0.195987E-03 0.687025E-04								0.25910903 0.00011222429 0.00019598664
0.259495E+00 0.114828E-03 0.176425E-03 0.685925E-04								0.25949489 0.00011482809 0.00017642467
0.259881E+00 0.123175E-03 0.189761E-03 0.684844E-04								0.25988076 0.00012317496 0.00018976113
0.260267E+00 0.141827E-03 0.185737E-03 0.683780E-04								0.26026662 0.00014182733 0.00018573685
0.260652E+00 0.321211E-04 0.186063E-03 0.682733E-04								0.26065248 3.2121144e-005 0.00018606333
0.261038E+00 0.117416E-03 0.178980E-03 0.681703E-04								0.26103834 0.00011741600 0.00017898029
0.261424E+00 0.182629E-04 0.197201E-03 0.680689E-04								0.26142419 1.8262883e-005 0.00019720060
0.261810E+00 0.667121E-04 0.188258E-03 0.679691E-04								0.26181004 6.6712146e-005 0.00018825756
0.262196E+00 0.118007E-03 0.184022E-03 0.678708E-04								0.26219589 0.00011800678 0.00018402215
0.262582E+00 0.605738E-04 0.188674E-03 0.677740E-04								0.26258174 6.0573766e-005 0.00018867409
0.262968E+00 0.139483E-04 0.191601E-03 0.676787E-04								0.26296758 1.3948259e-005 0.00019160092
0.263353E+00 0.225174E-04 0.194365E-03 0.675848E-04								0.26335343 2.2517438e-005 0.00019436515
0.263739E+00 0.994537E-04 0.198095E-03 0.674923E-04								0.26373927 9.9453653e-005 0.00019809462
0.264125E+00 0.599734E-04 0.187356E-03 0.674011E-04								0.26412510 5.9973402e-005 0.00018735641
0.264511E+00 0.632810E-04 0.190626E-03 0.673112E-04								0.26451094 6.3281028e-005 0.00019062557
0.264897E+00 0.122273E-03 0.197601E-03 0.672226E-04								0.26489677 0.00012227341 0.00019760130
0.265283E+00 -0.341944E-05 0.197493E-03 0.671352E-04								0.26528260 -3.4194422e-006 0.00019749312
0.265668E+00 0.131672E-03 0.203613E-03 0.670489E-04								0.26566842 0.00013167186 0.00020361289
0.266054E+00 0.126164E-03 0.193931E-03 0.669639E-04								0.26605425 0.00012616365 0.00019393097
0.266440E+00 0.385686E-04 0.193788E-03 0.668799E-04								0.26644007 3.8568629e-005 0.00019378824
0.266826E+00 0.120700E-03 0.177251E-03 0.667971E-04								0.26682588 0.00012070016 0.00017725087
0.267212E+00 0.847781E-04 0.157870E-03 0.667152E-04								0.26721170 8.4778093e-005 0.00015786979
0.267598E+00 0.565222E-04 0.148455E-03 0.666344E-04								0.26759751 5.6522229e-005 0.00014845530
0.267983E+00 0.695252E-04 0.148467E-03 0.665545E-04								0.26798332 6.9525193e-005 0.00014846720
0.268369E+00 0.117313E-03 0.151193E-03 0.664756E-04								0.26836913 0.00011731294 0.00015119342
0.268755E+00 0.112718E-03 0.142470E-03 0.663975E-04								0.26875494 0.00011271813 0.00014246968
0.269141E+00 0.772695E-04 0.137303E-03 0.663203E-04								0.26914074 7.7269508e-005 0.00013730268
0.269527E+00 0.136943E-03 0.140734E-03 0.662440E-04								0.26952654 0.00013694324 0.00014073414
0.269912E+00 -0.820699E-05 0.134106E-03 0.661684E-04								0.26991233 -8.2069858e-006 0.00013410610
0.270298E+00 0.117795E-03 0.128088E-03 0.660935E-04								0.27029813 0.00011779500 0.00012808827
0.270684E+00 0.164084E-03 0.130387E-03 0.660194E-04								0.27068392 0.00016408414 0.00013038689
0.271070E+00 0.144581E-03 0.126745E-03 0.659460E-04								0.27106971 0.00014458078 0.00012674535
0.271456E+00 0.792313E-04 0.124176E-03 0.658732E-04								0.27145550 7.9231347e-005 0.00012417587
0.271841E+00 0.482939E-04 0.123937E-03 0.658011E-04								0.27184128 4.8293923e-005 0.00012393747
0.272227E+00 0.136434E-03 0.126375E-03 0.657295E-04								0.27222706 0.00013643447 0.00012637495
0.272613E+00 0.126793E-03 0.126265E-03 0.656585E-04								0.27261284 0.00012679315 0.00012626528
0.272999E+00 0.422515E-04 0.132416E-03 0.655881E-04								0.27299861 4.2251480e-005 0.00013241606
0.273384E+00 0.121003E-03 0.126950E-03 0.655181E-04								0.27338439 0.00012100298 0.00012694951
0.273770E+00 0.863964E-04 0.130578E-03 0.654486E-04								0.27377016 8.6396437e-005 0.00013057757
0.274156E+00 0.755248E-04 0.126500E-03 0.653796E-04								0.27415593 7.5524833e-005 0.00012650037
0.274542E+00 0.103656E-03 0.126684E-03 0.653109E-04								0.27454169 0.00010365641 0.00012668405
0.274927E+00 0.101418E-03 0.126993E-03 0.652427E-04								0.27492745 0.00010141830 0.00012699317
0.275313E+00 0.360200E-04 0.135192E-03 0.651748E-04								0.27531321 3.6020000e-005 0.00013519169
0.275699E+00 0.171512E-04 0.138515E-03 0.651073E-04								0.27569897 1.7151173e-005 0.00013851503
0.276085E+00 0.146595E-03 0.143576E-03 0.650400E-04								0.27608472 0.00014659490 0.00014357601
0.276470E+00 0.133418E-03 0.129909E-03 0.649730E-04								0.27647047 0.00013341828 0.00012990917
0.276856E+00 0.167886E-03 0.132861E-03 0.649062E-04								0.27685622 0.00016788589 0.00013286101
0.277242E+00 0.555363E-04 0.132459E-03 0.648397E-04								0.27724197 5.5536297e-005 0.00013245922
0.277628E+00 0.493269E-04 0.135840E-03 0.647733E-04								0.27762771 4.9326867e-005 0.00013583960
0.278013E+00 0.106524E-03 0.135998E-03 0.647071E-04								0.27801345 0.00010652360 0.00013599812
0.278399E+00 -0.955012E-05 0.135664E-03 0.646410E-04								0.27839919 -9.5501228e-006 0.00013566403
0.278785E+00 0.687742E-04 0.151587E-03 0.645750E-04								0.27878492 6.8774223e-005 0.00015158737
0.279171E+00 0.719919E-04 0.150001E-03 0.645091E-04								0.27917065 7.1991940e-005 0.00015000135
0.279556E+00 0.107578E-03 0.143276E-03 0.644432E-04								0.27955638 0.00010757772 0.00014327648
0.279942E+00 0.666213E-04 0.140529E-03 0.643773E-04								0.27994211 6.6621329e-005 0.00014052920
0.280328E+00 0.120247E-03 0.143534E-03 0.643114E-04								0.28032783 0.00012024680 0.00014353406
0.280714E+00 0.740360E-04 0.146056E-03 0.642454E-04								0.28071356 7.4036016e-005 0.00014605638
0.281099E+00 0.876941E-04 0.148367E-03 0.641794E-04								0.28109927 8.7694108e-005 0.00014836716
0.281485E+00 0.106206E-03 0.148847E-03 0.641132E-04								0.28148499 0.00010620607 0.00014884725
0.281871E+00 -0.440250E-04 0.152151E-03 0.640469E-04								0.28187070 -4.4025029e-005 0.00015215093
0.282256E+00 0.147149E-03 0.152611E-03 0.639804E-04								0.28225641 0.00014714876 0.00015261085
0.282642E+00 0.393700E-04 0.152019E-03 0.639136E-04								0.28264212 3.9369967e-005 0.00015201866
0.283028E+00 0.641561E-04 0.153076E-03 0.638466E-04								0.28302782 6.4156054e-005 0.00015307610
0.283414E+00 0.123347E-03 0.155346E-03 0.637793E-04								0.28341352 0.00012334743 0.00015534604
0.283799E+00 0.520366E-04 0.155918E-03 0.637117E-04								0.28379922 5.2036586e-005 0.00015591800
0.284185E+00 0.876269E-04 0.160205E-03 0.636436E-04								0.28418492 8.7626908e-005 0.00016020483
0.284571E+00 0.565051E-05 0.153593E-03 0.635752E-04								0.28457061 5.6505070e-006 0.00015359322
0.284956E+00 0.111585E-03 0.159169E-03 0.635064E-04								0.28495630 0.00011158477 0.00015916868
0.285342E+00 0.129267E-03 0.160485E-03 0.634370E-04								0.28534199 0.00012926659 0.00016048530
0.285728E+00 0.995726E-04 0.159829E-03 0.633672E-04								0.28572767 9.9572606e-005 0.00015982862
0.286113E+00 0.857079E-04 0.162049E-03 0.632968E-04								0.28611336 8.5707949e-005 0.00016204865
0.286499E+00 0.157652E-03 0.170026E-03 0.632259E-04								0.28649904 0.00015765191 0.00017002559
0.286885E+00 0.484593E-04 0.171049E-03 0.631544E-04								0.28688471 4.8459298e-005 0.00017104935
0.287270E+00 0.950059E-04 0.181753E-03 0.630822E-04								0.28727039 9.5005926e-005 0.00018175272
0.287656E+00 0.959550E-04 0.188037E-03 0.630093E-04								0.28765606 9.5955028e-005 0.00018803696
0.288042E+00 0.622196E-04 0.191951E-03 0.629358E-04								0.28804172 6.2219572e-005 0.00019195101
0.288427E+00 0.151159E-03 0.184305E-03 0.628615E-04								0.28842739 0.00015115875 0.00018430475
0.288813E+00 0.272763E-04 0.197806E-03 0.627864E-04								0.28881305 2.7276328e-005 0.00019780631
0.289199E+00 0.881881E-04 0.184507E-03 0.627105E-04								0.28919871 8.8188127e-005 0.00018450722
0.289584E+00 0.106536E-03 0.192979E-03 0.626338E-04								0.28958437 0.00010653567 0.00019297922
0.289970E+00 0.639337E-04 0.203994E-03 0.625563E-04								0.28997002 6.3933719e-005 0.00020399423
0.290356E+00 0.763083E-04 0.214779E-03 0.624778E-04								0.29035567 7.6308344e-005 0.00021477856
0.290741E+00 0.884138E-04 0.200524E-03 0.623984E-04								0.29074132 8.8413785e-005 0.00020052432
0.291127E+00 0.163984E-03 0.221114E-03 0.623181E-04								0.29112696 0.00016398448 0.00022111435
0.291513E+00 0.118260E-03 0.244903E-03 0.622368E-04								0.29151260 0.00011826032 0.00024490316
0.291898E+00 0.161153E-03 0.234339E-03 0.621545E-04								0.29189824 0.00016115258 0.00023433926
0.292284E+00 0.326573E-04 0.239782E-03 0.620713E-04								0.29228388 3.2657251e-005 0.00023978214
0.292670E+00 0.882783E-04 0.243816E-03 0.619869E-04								0.29266951 8.8278348e-005 0.00024381587
0.293055E+00 0.805364E-04 0.246743E-03 0.619015E-04								0.29305514 8.0536367e-005 0.00024674290
0.293441E+00 0.500630E-04 0.262180E-03 0.618150E-04								0.29344077 5.0062996e-005 0.00026217977
0.293826E+00 0.735964E-05 0.252847E-03 0.617275E-04								0.29382640 7.3596388e-006 0.00025284741
0.294212E+00 0.430932E-04 0.260238E-03 0.616388E-04								0.29421202 4.3093220e-005 0.00026023785
0.294598E+00 0.121553E-03 0.269024E-03 0.615489E-04								0.29459764 0.00012155308 0.00026902414
0.294983E+00 0.105539E-03 0.263166E-03 0.614579E-04								0.29498325 0.00010553925 0.00026316632
0.295369E+00 0.998333E-04 0.272409E-03 0.613657E-04								0.29536887 9.9833312e-005 0.00027240924
0.295754E+00 0.105138E-03 0.277319E-03 0.612722E-04								0.29575448 0.00010513846 0.00027731868
0.296140E+00 0.834221E-04 0.261456E-03 0.611776E-04								0.29614008 8.3422132e-005 0.00026145646
0.296526E+00 0.833257E-04 0.270871E-03 0.610817E-04								0.29652569 8.3325744e-005 0.00027087056
0.296911E+00 0.162545E-03 0.264023E-03 0.609845E-04								0.29691129 0.00016254477 0.00026402319
0.297297E+00 0.293799E-04 0.257998E-03 0.608860E-04								0.29729689 2.9379857e-005 0.00025799753
0.297682E+00 0.946308E-04 0.254298E-03 0.607862E-04								0.29768248 9.4630844e-005 0.00025429817
0.298068E+00 0.118571E-03 0.253676E-03 0.606850E-04								0.29806808 0.00011857086 0.00025367583
0.298454E+00 0.234500E-04 0.242093E-03 0.605825E-04								0.29845367 2.3450031e-005 0.00024209318
0.298839E+00 0.554038E-04 0.237076E-03 0.604787E-04								0.29883925 5.5403843e-005 0.00023707568
0.299225E+00 0.126900E-03 0.245848E-03 0.603734E-04								0.29922484 0.00012690001 0.00024584787
0.299610E+00 0.820814E-04 0.239314E-03 0.602668E-04								0.29961042 8.2081367e-005 0.00023931439
0.299996E+00 0.736754E-04 0.234136E-03 0.601587E-04								0.29999599 7.3675365e-005 0.00023413620
0.300382E+00 0.136495E-03 0.227612E-03 0.600491E-04								0.30038157 0.00013649541 0.00022761160
0.300767E+00 -0.627679E-05 0.217592E-03 0.599382E-04								0.30076714 -6.2767879e-006 0.00021759190
0.301153E+00 0.989314E-04 0.207640E-03 0.598257E-04								0.30115271 9.8931441e-005 0.00020764011
0.301538E+00 0.129637E-03 0.201452E-03 0.597119E-04								0.30153828 0.00012963739 0.00020145230
0.301924E+00 0.155651E-03 0.203795E-03 0.595967E-04								0.30192384 0.00015565126 0.00020379544
0.302309E+00 -0.346714E-04 0.197163E-03 0.594800E-04								0.30230940 -3.4671386e-005 0.00019716307
0.302695E+00 0.501722E-04 0.194909E-03 0.593620E-04								0.30269496 5.0172154e-005 0.00019490875
0.303081E+00 0.874350E-04 0.192255E-03 0.592426E-04								0.30308051 8.7435050e-005 0.00019225454
0.303466E+00 -0.859684E-05 0.190608E-03 0.591217E-04								0.30346606 -8.5968358e-006 0.00019060849
0.303852E+00 0.102287E-03 0.190229E-03 0.589996E-04								0.30385161 0.00010228700 0.00019022860
0.304237E+00 0.705619E-04 0.185995E-03 0.588760E-04								0.30423715 7.0561861e-005 0.00018599468
0.304623E+00 0.682121E-04 0.179714E-03 0.587512E-04								0.30462270 6.8212113e-005 0.00017971357
0.305008E+00 0.884337E-04 0.181570E-03 0.586249E-04								0.30500824 8.8433722e-005 0.00018157028
0.305394E+00 0.108760E-03 0.182762E-03 0.584974E-04								0.30539377 0.00010876031 0.00018276175
0.305779E+00 0.715935E-04 0.183941E-03 0.583685E-04								0.30577931 7.1593464e-005 0.00018394136
0.306165E+00 0.124092E-03 0.175100E-03 0.582383E-04								0.30616484 0.00012409196 0.00017509990
0.306550E+00 0.596831E-04 0.184327E-03 0.581068E-04								0.30655036 5.9683136e-005 0.00018432679
0.306936E+00 0.947810E-04 0.174397E-03 0.579740E-04								0.30693589 9.4781014e-005 0.00017439689
0.307321E+00 0.234231E-04 0.176616E-03 0.578400E-04								0.30732141 2.3423055e-005 0.00017661610
0.307707E+00 0.606785E-05 0.175564E-03 0.577046E-04								0.30770693 6.0678502e-006 0.00017556359
0.308092E+00 0.102359E-03 0.174214E-03 0.575680E-04								0.30809244 0.00010235900 0.00017421435
0.308478E+00 0.636371E-04 0.169105E-03 0.574302E-04								0.30847795 6.3637112e-005 0.00016910476
0.308863E+00 0.138752E-03 0.177059E-03 0.572911E-04								0.30886346 0.00013875202 0.00017705933
0.309249E+00 0.110187E-03 0.171758E-03 0.571508E-04								0.30924897 0.00011018727 0.00017175782
0.309634E+00 0.701129E-04 0.176052E-03 0.570092E-04								0.30963447 7.0112936e-005 0.00017605237
0.310020E+00 0.133760E-03 0.174105E-03 0.568665E-04								0.31001997 0.00013375954 0.00017410505
0.310405E+00 0.911455E-04 0.170729E-03 0.567225E-04								0.31040547 9.1145532e-005 0.00017072909
0.310791E+00 0.107269E-03 0.177051E-03 0.565774E-04								0.31079096 0.00010726871 0.00017705058
0.311176E+00 0.139458E-03 0.164094E-03 0.564312E-04								0.31117645 0.00013945825 0.00016409352
0.311562E+00 0.123650E-03 0.166115E-03 0.562839E-04								0.31156194 0.00012364987 0.00016611537
0.311947E+00 0.962849E-04 0.159911E-03 0.561356E-04								0.31194742 9.6284859e-005 0.00015991104
0.312333E+00 0.370251E-04 0.157050E-03 0.559863E-04								0.31233290 3.7025115e-005 0.00015704987
0.312718E+00 0.706762E-04 0.157099E-03 0.558360E-04								0.31271838 7.0676240e-005 0.00015709858
0.313104E+00 0.466982E-04 0.148961E-03 0.556848E-04								0.31310386 4.6698190e-005 0.00014896134
0.313489E+00 0.910069E-04 0.145286E-03 0.555327E-04								0.31348933 9.1006935e-005 0.00014528635
0.313875E+00 0.228406E-04 0.144328E-03 0.553799E-04								0.31387480 2.2840584e-005 0.00014432801
0.314260E+00 0.114365E-04 0.144931E-03 0.552262E-04								0.31426026 1.1436503e-005 0.00014493075
0.314646E+00 0.901353E-04 0.142600E-03 0.550717E-04								0.31464573 9.0135279e-005 0.00014259964
0.315031E+00 0.919670E-04 0.143828E-03 0.549166E-04								0.31503119 9.1966997e-005 0.00014382769
0.315417E+00 0.903677E-04 0.152744E-03 0.547608E-04								0.31541664 9.0367709e-005 0.00015274365
0.315802E+00 0.695743E-04 0.143021E-03 0.546043E-04								0.31580210 6.9574268e-005 0.00014302109
0.316188E+00 0.379762E-04 0.141525E-03 0.544472E-04								0.31618755 3.7976176e-005 0.00014152483
0.316573E+00 -0.426980E-04 0.144288E-03 0.542896E-04								0.31657299 -4.2697963e-005 0.00014428791
0.316958E+00 0.130642E-04 0.153460E-03 0.541315E-04								0.31695844 1.3064222e-005 0.00015346007
0.317344E+00 0.103699E-04 0.143838E-03 0.539728E-04								0.31734388 1.0369924e-005 0.00014383776
0.317729E+00 -0.240570E-04 0.153985E-03 0.538137E-04								0.31772932 -2.4056975e-005 0.00015398520
0.318115E+00 0.146636E-03 0.144724E-03 0.536542E-04								0.31811475 0.00014663575 0.00014472407
0.318500E+00 0.790931E-04 0.146692E-03 0.534943E-04								0.31850018 7.9093078e-005 0.00014669209
0.318886E+00 0.441739E-04 0.147156E-03 0.533340E-04								0.31888561 4.4173937e-005 0.00014715607
0.319271E+00 0.870183E-04 0.147109E-03 0.531734E-04								0.31927104 8.7018252e-005 0.00014710897
0.319656E+00 0.682266E-04 0.149284E-03 0.530126E-04								0.31965646 6.8226603e-005 0.00014928385
0.320042E+00 0.286096E-04 0.147114E-03 0.528515E-04								0.32004188 2.8609599e-005 0.00014711362
0.320427E+00 0.448126E-04 0.167995E-03 0.526902E-04								0.32042730 4.4812601e-005 0.00016799543
0.320813E+00 0.537000E-04 0.144269E-03 0.525287E-04								0.32081271 5.3700008e-005 0.00014426875
0.321198E+00 0.132302E-03 0.156728E-03 0.523671E-04								0.32119812 0.00013230185 0.00015672820
0.321584E+00 0.299555E-04 0.156178E-03 0.522055E-04								0.32158352 2.9955469e-005 0.00015617769
0.321969E+00 0.392423E-04 0.144897E-03 0.520438E-04								0.32196893 3.9242340e-005 0.00014489730
0.322354E+00 0.178736E-03 0.148519E-03 0.518821E-04								0.32235433 0.00017873574 0.00014851948
0.322740E+00 0.327793E-04 0.147104E-03 0.517205E-04								0.32273972 3.2779273e-005 0.00014710446
0.323125E+00 0.749238E-04 0.148365E-03 0.515590E-04								0.32312512 7.4923794e-005 0.00014836511
0.323511E+00 -0.391930E-05 0.149123E-03 0.513977E-04								0.32351051 -3.9192997e-006 0.00014912285
0.323896E+00 0.812914E-04 0.146650E-03 0.512365E-04								0.32389590 8.1291400e-005 0.00014665016
0.324281E+00 0.928127E-04 0.149859E-03 0.510756E-04								0.32428128 9.2812723e-005 0.00014985907
0.324667E+00 0.159636E-04 0.149834E-03 0.509149E-04								0.32466666 1.5963637e-005 0.00014983373
0.325052E+00 0.541331E-04 0.150819E-03 0.507545E-04								0.32505204 5.4133131e-005 0.00015081863
0.325437E+00 0.103391E-03 0.148769E-03 0.505945E-04								0.32543741 0.00010339123 0.00014876862
0.325823E+00 -0.145147E-04 0.151909E-03 0.504349E-04								0.32582278 -1.4514728e-005 0.00015190895
0.326208E+00 0.409360E-04 0.151850E-03 0.502757E-04								0.32620815 4.0936014e-005 0.00015185037
0.326594E+00 0.172555E-04 0.147461E-03 0.501170E-04								0.32659352 1.7255519e-005 0.00014746142
0.326979E+00 0.793051E-04 0.155030E-03 0.499588E-04								0.32697888 7.9305138e-005 0.00015502985
0.327364E+00 0.144910E-03 0.147276E-03 0.498011E-04								0.32736424 0.00014491041 0.00014727649
0.327750E+00 0.918518E-04 0.150406E-03 0.496440E-04								0.32774959 9.1851751e-005 0.00015040550
0.328135E+00 0.290341E-04 0.150635E-03 0.494875E-04								0.32813494 2.9034094e-005 0.00015063453
0.328520E+00 0.113936E-05 0.155110E-03 0.493317E-04								0.32852029 1.1393612e-006 0.00015511011
0.328906E+00 0.113878E-03 0.155027E-03 0.491766E-04								0.32890564 0.00011387830 0.00015502682
0.329291E+00 0.537006E-04 0.149578E-03 0.490221E-04								0.32929098 5.3700627e-005 0.00014957826
0.329676E+00 0.811023E-05 0.151997E-03 0.488685E-04								0.32967632 8.1102260e-006 0.00015199691
0.330062E+00 0.104550E-03 0.152035E-03 0.487156E-04								0.33006166 0.00010455014 0.00015203475
0.330447E+00 0.140784E-03 0.152590E-03 0.485636E-04								0.33044699 0.00014078373 0.00015258994
0.330832E+00 0.968588E-04 0.151684E-03 0.484124E-04								0.33083232 9.6858829e-005 0.00015168375
0.331218E+00 0.105581E-03 0.150067E-03 0.482620E-04								0.33121764 0.00010558116 0.00015006744
0.331603E+00 0.757533E-04 0.153588E-03 0.481126E-04								0.33160297 7.5753291e-005 0.00015358751
0.331988E+00 0.980583E-04 0.154158E-03 0.479640E-04								0.33198829 9.8058285e-005 0.00015415847
0.332374E+00 0.121282E-03 0.152329E-03 0.478164E-04								0.33237360 0.00012128220 0.00015232874
0.332759E+00 0.554445E-04 0.156786E-03 0.476697E-04								0.33275892 5.5444522e-005 0.00015678632
0.333144E+00 0.630544E-04 0.152319E-03 0.475240E-04								0.33314423 6.3054435e-005 0.00015231913
0.333530E+00 0.158474E-03 0.155107E-03 0.473793E-04								0.33352953 0.00015847432 0.00015510734
0.333915E+00 0.758652E-04 0.154554E-03 0.472356E-04								0.33391484 7.5865172e-005 0.00015455441
0.334300E+00 0.946444E-04 0.154916E-03 0.470929E-04								0.33430014 9.4644445e-005 0.00015491626
0.334685E+00 -0.244616E-04 0.153098E-03 0.469512E-04								0.33468543 -2.4461591e-005 0.00015309811
0.335071E+00 0.126633E-03 0.154250E-03 0.468106E-04								0.33507073 0.00012663330 0.00015425020
0.335456E+00 0.840830E-04 0.154735E-03 0.466711E-04								0.33545602 8.4083048e-005 0.00015473506
0.335841E+00 0.620109E-04 0.153734E-03 0.465327E-04								0.33584130 6.2010950e-005 0.00015373416
0.336227E+00 -0.108143E-04 0.152737E-03 0.463954E-04								0.33622659 -1.0814344e-005 0.00015273740
0.336612E+00 0.231172E-04 0.155649E-03 0.462592E-04								0.33661187 2.3117196e-005 0.00015564862
0.336997E+00 0.199201E-03 0.169484E-03 0.461241E-04								0.33699714 0.00019920109 0.00016948378
0.337382E+00 -0.344975E-04 0.155893E-03 0.459902E-04								0.33738242 -3.4497537e-005 0.00015589261
0.337768E+00 0.362585E-04 0.155956E-03 0.458575E-04								0.33776769 3.6258458e-005 0.00015595610
0.338153E+00 0.179425E-04 0.156006E-03 0.457260E-04								0.33815295 1.7942534e-005 0.00015600628
0.338538E+00 0.284983E-04 0.156313E-03 0.455957E-04								0.33853822 2.8498307e-005 0.00015631319
0.338923E+00 0.476736E-04 0.155604E-03 0.454666E-04								0.33892348 4.7673614e-005 0.00015560416
0.339309E+00 0.938169E-04 0.163734E-03 0.453388E-04								0.33930873 9.3816885e-005 0.00016373426
0.339694E+00 -0.399818E-04 0.168852E-03 0.452122E-04								0.33969399 -3.9981770e-005 0.00016885204
0.340079E+00 0.143205E-03 0.160032E-03 0.450870E-04								0.34007924 0.00014320538 0.00016003158
0.340464E+00 0.461500E-04 0.150798E-03 0.449629E-04								0.34046448 4.6150003e-005 0.00015079821
0.340850E+00 0.129567E-03 0.156540E-03 0.448402E-04								0.34084973 0.00012956651 0.00015653999
0.341235E+00 -0.349376E-05 0.155680E-03 0.447188E-04								0.34123497 -3.4937615e-006 0.00015567951
0.341620E+00 0.796364E-04 0.159354E-03 0.445986E-04								0.34162020 7.9636442e-005 0.00015935410
0.342005E+00 0.155246E-04 0.155460E-03 0.444797E-04								0.34200544 1.5524556e-005 0.00015545984
0.342391E+00 0.119412E-03 0.156200E-03 0.443620E-04								0.34239067 0.00011941250 0.00015619965
0.342776E+00 0.457522E-04 0.158053E-03 0.442456E-04								0.34277589 4.5752179e-005 0.00015805324
0.343161E+00 0.974019E-05 0.159889E-03 0.441304E-04								0.34316112 9.7401906e-006 0.00015988914
0.343546E+00 0.488036E-04 0.155964E-03 0.440165E-04								0.34354634 4.8803643e-005 0.00015596401
0.343932E+00 0.193520E-04 0.158331E-03 0.439039E-04								0.34393155 1.9352001e-005 0.00015833078
0.344317E+00 0.239238E-04 0.157904E-03 0.437925E-04								0.34431676 2.3923827e-005 0.00015790358
0.344702E+00 -0.271288E-06 0.158741E-03 0.436823E-04								0.34470197 -2.7128758e-007 0.00015874085
0.345087E+00 0.491416E-04 0.156921E-03 0.435733E-04								0.34508718 4.9141618e-005 0.00015692069
0.345472E+00 0.315831E-04 0.161776E-03 0.434656E-04								0.34547238 3.1583111e-005 0.00016177604
0.345858E+00 0.102521E-03 0.156191E-03 0.433591E-04								0.34585758 0.00010252096 0.00015619129
0.346243E+00 0.404450E-04 0.156812E-03 0.432538E-04								0.34624278 4.0444954e-005 0.00015681203
0.346628E+00 -0.727367E-04 0.161340E-03 0.431497E-04								0.34662797 -7.2736717e-005 0.00016134003
0.347013E+00 -0.864449E-05 0.150798E-03 0.430469E-04								0.34701316 -8.6444918e-006 0.00015079799
0.347398E+00 0.835757E-04 0.163939E-03 0.429452E-04								0.34739835 8.3575698e-005 0.00016393858
0.347784E+00 0.903504E-05 0.158650E-03 0.428448E-04								0.34778353 9.0350405e-006 0.00015864995
0.348169E+00 0.773939E-04 0.160717E-03 0.427455E-04								0.34816871 7.7393889e-005 0.00016071738
0.348554E+00 0.113493E-03 0.162891E-03 0.426474E-04								0.34855388 0.00011349310 0.00016289089
0.348939E+00 0.914067E-04 0.158927E-03 0.425506E-04								0.34893906 9.1406745e-005 0.00015892685
0.349324E+00 0.841843E-04 0.161514E-03 0.424549E-04								0.34932422 8.4184348e-005 0.00016151397
0.349709E+00 0.124172E-03 0.160801E-03 0.423604E-04								0.34970939 0.00012417232 0.00016080133
0.350095E+00 0.772411E-04 0.156026E-03 0.422671E-04								0.35009455 7.7241130e-005 0.00015602644
0.350480E+00 0.601520E-04 0.162466E-03 0.421749E-04								0.35047971 6.0152015e-005 0.00016246567
0.350865E+00 0.635391E-05 0.163648E-03 0.420839E-04								0.35086486 6.3539053e-006 0.00016364838
0.351250E+00 0.614781E-04 0.165216E-03 0.419941E-04								0.35125002 6.1478081e-005 0.00016521644
0.351635E+00 0.132354E-03 0.159088E-03 0.419054E-04								0.35163516 0.00013235383 0.00015908795
0.352020E+00 0.403840E-04 0.162350E-03 0.418177E-04								0.35202031 4.0384001e-005 0.00016234985
0.352405E+00 0.109356E-03 0.161441E-03 0.417312E-04								0.35240545 0.00010935596 0.00016144143
0.352791E+00 -0.301237E-05 0.161794E-03 0.416458E-04								0.35279059 -3.0123675e-006 0.00016179385
0.353176E+00 -0.977495E-05 0.161685E-03 0.415614E-04								0.35317572 -9.7749492e-006 0.00016168482
0.353561E+00 -0.704903E-05 0.157391E-03 0.414781E-04								0.35356085 -7.0490271e-006 0.00015739137
0.353946E+00 0.715407E-05 0.163196E-03 0.413958E-04								0.35394598 7.1540688e-006 0.00016319640
0.354331E+00 0.124513E-03 0.159608E-03 0.413146E-04								0.35433110 0.00012451270 0.00015960841
0.354716E+00 0.882476E-04 0.161389E-03 0.412343E-04								0.35471622 8.8247569e-005 0.00016138904
0.355101E+00 0.122281E-03 0.163979E-03 0.411551E-04								0.35510134 0.00012228053 0.00016397898
0.355486E+00 0.120059E-03 0.159759E-03 0.410768E-04								0.35548645 0.00012005905 0.00015975853
0.355872E+00 0.606794E-04 0.162252E-03 0.409995E-04								0.35587156 6.0679381e-005 0.00016225206
0.356257E+00 0.103579E-03 0.163416E-03 0.409232E-04								0.35625667 0.00010357904 0.00016341643
0.356642E+00 0.320689E-04 0.164867E-03 0.408477E-04								0.35664177 3.2068904e-005 0.00016486666
0.357027E+00 0.726643E-04 0.159563E-03 0.407733E-04								0.35702687 7.2664286e-005 0.00015956310
0.357412E+00 0.238727E-03 0.162976E-03 0.406997E-04								0.35741197 0.00023872695 0.00016297585
0.357797E+00 0.110143E-03 0.174740E-03 0.406270E-04								0.35779706 0.00011014335 0.00017474003
0.358182E+00 -0.445646E-04 0.175892E-03 0.405552E-04								0.35818215 -4.4564612e-005 0.00017589235
0.358567E+00 0.203915E-04 0.168686E-03 0.404843E-04								0.35856723 2.0391521e-005 0.00016868553
0.358952E+00 0.891666E-05 0.169480E-03 0.404142E-04								0.35895231 8.9166576e-006 0.00016947973
0.359337E+00 -0.176978E-04 0.170720E-03 0.403450E-04								0.35933739 -1.7697813e-005 0.00017072020
0.359722E+00 0.171505E-03 0.175118E-03 0.402766E-04								0.35972247 0.00017150476 0.00017511836
0.360108E+00 0.173142E-03 0.176506E-03 0.402090E-04								0.36010754 0.00017314153 0.00017650627
0.360493E+00 0.556232E-04 0.174790E-03 0.401423E-04								0.36049260 5.5623181e-005 0.00017478978
0.360878E+00 0.112739E-03 0.175031E-03 0.400763E-04								0.36087767 0.00011273856 0.00017503138
0.361263E+00 0.114349E-03 0.179808E-03 0.400112E-04								0.36126273 0.00011434882 0.00017980847
0.361648E+00 0.160832E-03 0.179451E-03 0.399468E-04								0.36164779 0.00016083187 0.00017945135
0.362033E+00 0.909799E-04 0.181835E-03 0.398833E-04								0.36203284 9.0979921e-005 0.00018183500
0.362418E+00 -0.324539E-04 0.177789E-03 0.398205E-04								0.36241789 -3.2453854e-005 0.00017778915
0.362803E+00 0.835733E-04 0.182894E-03 0.397585E-04								0.36280293 8.3573276e-005 0.00018289364
0.363188E+00 0.235727E-04 0.187067E-03 0.396973E-04								0.36318798 2.3572706e-005 0.00018706677
0.363573E+00 -0.721110E-04 0.183368E-03 0.396369E-04								0.36357302 -7.2110991e-005 0.00018336780
0.363958E+00 -0.591421E-05 0.190685E-03 0.395772E-04								0.36395805 -5.9142096e-006 0.00019068546
0.364343E+00 0.196944E-04 0.184299E-03 0.395183E-04								0.36434308 1.9694419e-005 0.00018429884
0.364728E+00 -0.262475E-04 0.185368E-03 0.394601E-04								0.36472811 -2.6247483e-005 0.00018536842
0.365113E+00 0.148137E-04 0.189756E-03 0.394028E-04								0.36511314 1.4813726e-005 0.00018975629
0.365498E+00 0.161177E-04 0.186212E-03 0.393461E-04								0.36549816 1.6117671e-005 0.00018621190
0.365883E+00 -0.879670E-05 0.191734E-03 0.392902E-04								0.36588317 -8.7967008e-006 0.00019173355
0.366268E+00 0.104317E-03 0.179670E-03 0.392351E-04								0.36626819 0.00010431716 0.00017966995
0.366653E+00 0.492886E-04 0.178066E-03 0.391807E-04								0.36665320 4.9288596e-005 0.00017806609
0.367038E+00 0.464400E-04 0.181105E-03 0.391270E-04								0.36703820 4.6439980e-005 0.00018110466
0.367423E+00 -0.158484E-04 0.175410E-03 0.390740E-04								0.36742321 -1.5848370e-005 0.00017540992
0.367808E+00 0.108135E-03 0.180645E-03 0.390218E-04								0.36780821 0.00010813500 0.00018064453
0.368193E+00 0.764834E-04 0.176974E-03 0.389703E-04								0.36819320 7.6483426e-005 0.00017697433
0.368578E+00 0.820756E-04 0.176690E-03 0.389195E-04								0.36857819 8.2075623e-005 0.00017668951
0.368963E+00 0.157039E-03 0.179967E-03 0.388695E-04								0.36896318 0.00015703921 0.00017996728
0.369348E+00 0.154116E-03 0.176387E-03 0.388201E-04								0.36934817 0.00015411585 0.00017638732
0.369733E+00 0.668143E-04 0.193846E-03 0.387715E-04								0.36973315 6.6814272e-005 0.00019384635
0.370118E+00 0.136486E-03 0.176815E-03 0.387235E-04								0.37011813 0.00013648570 0.00017681536
0.370503E+00 0.469729E-04 0.177768E-03 0.386763E-04								0.37050310 4.6972887e-005 0.00017776760
0.370888E+00 -0.581955E-04 0.177840E-03 0.386298E-04								0.37088807 -5.8195506e-005 0.00017783964
0.371273E+00 0.883372E-04 0.175344E-03 0.385839E-04								0.37127304 8.8337249e-005 0.00017534367
0.371658E+00 0.661224E-04 0.175918E-03 0.385388E-04								0.37165800 6.6122390e-005 0.00017591794
0.372043E+00 0.220574E-04 0.175725E-03 0.384944E-04								0.37204296 2.2057367e-005 0.00017572472
0.372428E+00 0.104502E-03 0.178802E-03 0.384508E-04								0.37242792 0.00010450152 0.00017880166
0.372813E+00 0.577181E-04 0.173846E-03 0.384078E-04								0.37281287 5.7718094e-005 0.00017384638
0.373198E+00 -0.510101E-05 0.178596E-03 0.383656E-04								0.37319782 -5.1010107e-006 0.00017859585
0.373583E+00 0.818007E-04 0.180979E-03 0.383242E-04								0.37358276 8.1800712e-005 0.00018097932
0.373968E+00 0.572188E-04 0.175432E-03 0.382834E-04								0.37396770 5.7218756e-005 0.00017543242
0.374353E+00 -0.123331E-04 0.180973E-03 0.382435E-04								0.37435264 -1.2333098e-005 0.00018097300
0.374738E+00 -0.199354E-04 0.176089E-03 0.382042E-04								0.37473757 -1.9935411e-005 0.00017608902
0.375123E+00 0.905788E-05 0.172801E-03 0.381657E-04								0.37512250 9.0578804e-006 0.00017280150
0.375507E+00 0.947039E-04 0.180288E-03 0.381280E-04								0.37550743 9.4703864e-005 0.00018028765
0.375892E+00 0.601307E-04 0.176533E-03 0.380911E-04								0.37589235 6.0130737e-005 0.00017653306
0.376277E+00 0.199350E-05 0.177199E-03 0.380549E-04								0.37627727 1.9934991e-006 0.00017719862
0.376662E+00 0.381144E-04 0.177023E-03 0.380194E-04								0.37666219 3.8114368e-005 0.00017702321
0.377047E+00 0.160843E-03 0.177069E-03 0.379848E-04								0.37704710 0.00016084343 0.00017706932
0.377432E+00 0.107462E-03 0.175160E-03 0.379509E-04								0.37743201 0.00010746237 0.00017516009
0.377817E+00 0.851151E-04 0.173941E-03 0.379179E-04								0.37781691 8.5115067e-005 0.00017394068
0.378202E+00 0.144782E-03 0.176337E-03 0.378856E-04								0.37820181 0.00014478193 0.00017633679
0.378587E+00 -0.376390E-04 0.172824E-03 0.378541E-04								0.37858671 -3.7638971e-005 0.00017282426
0.378972E+00 0.105554E-03 0.175803E-03 0.378234E-04								0.37897160 0.00010555363 0.00017580341
0.379356E+00 0.211451E-03 0.172287E-03 0.377935E-04								0.37935649 0.00021145131 0.00017228731
0.379741E+00 0.746756E-05 0.169207E-03 0.377644E-04								0.37974137 7.4675602e-006 0.00016920694
0.380126E+00 -0.293463E-04 0.190431E-03 0.377361E-04								0.38012626 -2.9346262e-005 0.00019043050
0.380511E+00 0.353572E-04 0.174868E-03 0.377086E-04								0.38051113 3.5357175e-005 0.00017486843
0.380896E+00 0.161392E-03 0.177469E-03 0.376820E-04								0.38089601 0.00016139154 0.00017746912
0.381281E+00 0.145635E-03 0.174243E-03 0.376562E-04								0.38128088 0.00014563516 0.00017424261
0.381666E+00 0.778815E-04 0.169738E-03 0.376312E-04								0.38166575 7.7881461e-005 0.00016973759
0.382051E+00 0.147104E-04 0.175532E-03 0.376070E-04								0.38205061 1.4710364e-005 0.00017553199
0.382435E+00 -0.865372E-04 0.175083E-03 0.375837E-04								0.38243547 -8.6537179e-005 0.00017508318
0.382820E+00 0.120047E-03 0.176297E-03 0.375612E-04								0.38282032 0.00012004682 0.00017629686
0.383205E+00 0.740114E-04 0.173516E-03 0.375395E-04								0.38320518 7.4011389e-005 0.00017351588
0.383590E+00 0.606239E-04 0.174693E-03 0.375187E-04								0.38359002 6.0623945e-005 0.00017469256
0.383975E+00 -0.134590E-05 0.173913E-03 0.374988E-04								0.38397487 -1.3459029e-006 0.00017391342
0.384360E+00 0.184668E-03 0.174572E-03 0.374796E-04								0.38435971 0.00018466786 0.00017457205
0.384745E+00 0.476437E-04 0.193047E-03 0.374614E-04								0.38474454 4.7643686e-005 0.00019304702
0.385129E+00 0.133155E-03 0.176480E-03 0.374440E-04								0.38512938 0.00013315461 0.00017647982
0.385514E+00 0.187277E-04 0.173997E-03 0.374274E-04								0.38551421 1.8727747e-005 0.00017399743
0.385899E+00 0.963009E-04 0.187747E-03 0.374117E-04								0.38589903 9.6300923e-005 0.00018774669
0.386284E+00 0.651946E-04 0.171863E-03 0.373969E-04								0.38628385 6.5194637e-005 0.00017186343
0.386669E+00 0.164071E-03 0.175358E-03 0.373830E-04								0.38666867 0.00016407116 0.00017535816
0.387053E+00 0.706051E-04 0.171242E-03 0.373699E-04								0.38705348 7.0605110e-005 0.00017124177
0.387438E+00 0.117495E-03 0.187704E-03 0.373577E-04								0.38743829 0.00011749484 0.00018770439
0.387823E+00 0.494653E-04 0.173931E-03 0.373464E-04								0.38782310 4.9465260e-005 0.00017393061
0.388208E+00 0.451204E-04 0.186723E-03 0.373360E-04								0.38820790 4.5120428e-005 0.00018672331
0.388593E+00 0.126359E-04 0.176789E-03 0.373265E-04								0.38859270 1.2635900e-005 0.00017678877
0.388977E+00 0.137899E-03 0.171674E-03 0.373178E-04								0.38897750 0.00013789873 0.00017167430
0.389362E+00 0.171758E-03 0.173144E-03 0.373101E-04								0.38936229 0.00017175820 0.00017314407
0.389747E+00 0.662749E-04 0.172758E-03 0.373033E-04								0.38974708 6.6274895e-005 0.00017275840
0.390132E+00 0.990686E-04 0.178562E-03 0.372974E-04								0.39013186 9.9068598e-005 0.00017856170
0.390517E+00 0.798158E-04 0.193053E-03 0.372924E-04								0.39051664 7.9815814e-005 0.00019305257
0.390901E+00 -0.671337E-05 0.176942E-03 0.372883E-04								0.39090141 -6.7133663e-006 0.00017694229
0.391286E+00 0.179043E-03 0.174376E-03 0.372850E-04								0.39128619 0.00017904271 0.00017437561
0.391671E+00 0.100774E-04 0.171886E-03 0.372827E-04								0.39167095 1.0077403e-005 0.00017188621
0.392056E+00 0.746766E-04 0.171361E-03 0.372813E-04								0.39205572 7.4676617e-005 0.00017136122
0.392440E+00 0.245100E-04 0.171995E-03 0.372807E-04								0.39244048 2.4510011e-005 0.00017199546
0.392825E+00 -0.608958E-04 0.170925E-03 0.372810E-04								0.39282523 -6.0895776e-005 0.00017092476
0.393210E+00 0.160005E-03 0.169995E-03 0.372821E-04								0.39320999 0.00016000506 0.00016999479
0.393595E+00 0.866263E-04 0.174256E-03 0.372841E-04								0.39359474 8.6626349e-005 0.00017425581
0.393979E+00 0.466989E-04 0.170612E-03 0.372870E-04								0.39397948 4.6698891e-005 0.00017061186
0.394364E+00 0.500878E-04 0.171446E-03 0.372906E-04								0.39436422 5.0087824e-005 0.00017144557
0.394749E+00 -0.297875E-04 0.174620E-03 0.372951E-04								0.39474896 -2.9787500e-005 0.00017462022
0.395134E+00 0.280946E-04 0.174089E-03 0.373005E-04								0.39513369 2.8094638e-005 0.00017408943
0.395518E+00 0.132611E-03 0.177869E-03 0.373066E-04								0.39551842 0.00013261081 0.00017786907
0.395903E+00 0.108773E-03 0.188704E-03 0.373136E-04								0.39590315 0.00010877271 0.00018870384
0.396288E+00 0.323592E-04 0.175352E-03 0.373213E-04								0.39628787 3.2359247e-005 0.00017535152
0.396673E+00 0.600442E-04 0.187615E-03 0.373299E-04								0.39667259 6.0044202e-005 0.00018761534
0.397057E+00 0.130767E-03 0.174770E-03 0.373392E-04								0.39705730 0.00013076697 0.00017477035
0.397442E+00 0.286697E-04 0.190720E-03 0.373493E-04								0.39744201 2.8669715e-005 0.00019071997
0.397827E+00 0.516594E-04 0.192739E-03 0.373602E-04								0.39782672 5.1659437e-005 0.00019273945
0.398211E+00 0.212887E-03 0.172798E-03 0.373719E-04								0.39821142 0.00021288725 0.00017279778
0.398596E+00 0.110745E-03 0.172661E-03 0.373843E-04								0.39859612 0.00011074481 0.00017266057
0.398981E+00 0.627861E-04 0.173478E-03 0.373975E-04								0.39898081 6.2786128e-005 0.00017347756
0.399365E+00 0.695274E-04 0.174236E-03 0.374115E-04								0.39936550 6.9527423e-005 0.00017423623
0.399750E+00 0.128427E-03 0.175845E-03 0.374262E-04								0.39975019 0.00012842656 0.00017584547
0.400135E+00 0.575642E-04 0.177795E-03 0.374416E-04								0.40013487 5.7564187e-005 0.00017779529
0.400520E+00 0.663435E-04 0.179024E-03 0.374577E-04								0.40051955 6.6343499e-005 0.00017902421
0.400904E+00 0.844401E-04 0.174681E-03 0.374746E-04								0.40090422 8.4440117e-005 0.00017468061
0.401289E+00 0.183514E-03 0.176557E-03 0.374922E-04								0.40128889 0.00018351383 0.00017655711
0.401674E+00 0.279324E-04 0.173411E-03 0.375104E-04								0.40167356 2.7932441e-005 0.00017341090
0.402058E+00 -0.361595E-04 0.175848E-03 0.375293E-04								0.40205822 -3.6159537e-005 0.00017584801
0.402443E+00 0.977742E-04 0.174417E-03 0.375489E-04								0.40244288 9.7774205e-005 0.00017441674
0.402828E+00 -0.615022E-04 0.171140E-03 0.375691E-04								0.40282754 -6.1502228e-005 0.00017114003
0.403212E+00 -0.511098E-04 0.187480E-03 0.375899E-04								0.40321219 -5.1109787e-005 0.00018748011
0.403597E+00 -0.109990E-04 0.174371E-03 0.376113E-04								0.40359683 -1.0999030e-005 0.00017437071
0.403981E+00 0.163838E-05 0.174751E-03 0.376333E-04								0.40398148 1.6383763e-006 0.00017475107
0.404366E+00 0.973654E-04 0.177239E-03 0.376559E-04								0.40436612 9.7365353e-005 0.00017723882
0.404751E+00 0.220965E-04 0.177222E-03 0.376790E-04								0.40475075 2.2096460e-005 0.00017722237
0.405135E+00 0.229411E-04 0.175084E-03 0.377027E-04								0.40513538 2.2941063e-005 0.00017508350
0.405520E+00 0.329950E-04 0.174252E-03 0.377269E-04								0.40552001 3.2995007e-005 0.00017425238
0.405905E+00 0.133001E-03 0.176562E-03 0.377515E-04								0.40590463 0.00013300065 0.00017656227
0.406289E+00 0.132018E-03 0.172142E-03 0.377767E-04								0.40628925 0.00013201771 0.00017214175
0.406674E+00 -0.325909E-04 0.190341E-03 0.378024E-04								0.40667387 -3.2590861e-005 0.00019034112
0.407058E+00 0.119953E-03 0.175697E-03 0.378285E-04								0.40705848 0.00011995325 0.00017569669
0.407443E+00 0.503282E-04 0.174245E-03 0.378551E-04								0.40744308 5.0328230e-005 0.00017424535
0.407828E+00 0.340865E-04 0.174620E-03 0.378821E-04								0.40782769 3.4086472e-005 0.00017461987
0.408212E+00 0.676904E-04 0.170595E-03 0.379095E-04								0.40821229 6.7690448e-005 0.00017059472
0.408597E+00 0.995860E-04 0.176821E-03 0.379373E-04								0.40859688 9.9585989e-005 0.00017682140
0.408981E+00 0.498165E-04 0.189671E-03 0.379655E-04								0.40898147 4.9816495e-005 0.00018967140
0.409366E+00 -0.363855E-05 0.173958E-03 0.379940E-04								0.40936606 -3.6385506e-006 0.00017395775
0.409751E+00 -0.566491E-05 0.174814E-03 0.380229E-04								0.40975064 -5.6649139e-006 0.00017481419
0.410135E+00 0.687182E-04 0.174872E-03 0.380521E-04								0.41013522 6.8718211e-005 0.00017487158
0.410520E+00 0.393843E-04 0.176077E-03 0.380817E-04								0.41051980 3.9384347e-005 0.00017607715
0.410904E+00 0.286863E-04 0.175709E-03 0.381115E-04								0.41090437 2.8686337e-005 0.00017570923
0.411289E+00 0.751045E-04 0.173923E-03 0.381416E-04								0.41128893 7.5104539e-005 0.00017392331
0.411674E+00 0.100034E-03 0.178092E-03 0.381720E-04								0.41167350 0.00010003364 0.00017809242
0.412058E+00 0.103811E-03 0.176808E-03 0.382027E-04								0.41205806 0.00010381097 0.00017680759
0.412443E+00 0.293921E-04 0.176820E-03 0.382335E-04								0.41244261 2.9392132e-005 0.00017682002
0.412827E+00 0.693004E-04 0.184392E-03 0.382646E-04								0.41282716 6.9300356e-005 0.00018439172
0.413212E+00 0.506095E-04 0.188267E-03 0.382959E-04								0.41321171 5.0609464e-005 0.00018826702
0.413596E+00 0.821964E-04 0.170364E-03 0.383274E-04								0.41359625 8.2196438e-005 0.00017036371
0.413981E+00 0.611076E-04 0.174474E-03 0.383590E-04								0.41398079 6.1107630e-005 0.00017447449
0.414365E+00 0.749099E-04 0.175962E-03 0.383908E-04								0.41436532 7.4909908e-005 0.00017596247
0.414750E+00 0.188142E-04 0.175297E-03 0.384227E-04								0.41474985 1.8814153e-005 0.00017529745
0.415134E+00 0.815125E-04 0.175247E-03 0.384547E-04								0.41513438 8.1512543e-005 0.00017524690
0.415519E+00 0.436065E-04 0.171224E-03 0.384868E-04								0.41551890 4.3606483e-005 0.00017122355
0.415903E+00 0.170672E-03 0.171701E-03 0.385190E-04								0.41590342 0.00017067210 0.00017170097
0.416288E+00 -0.198842E-04 0.173162E-03 0.385513E-04								0.41628794 -1.9884163e-005 0.00017316187
0.416672E+00 0.172684E-03 0.170652E-03 0.385836E-04								0.41667245 0.00017268375 0.00017065203
0.417057E+00 -0.216415E-04 0.170976E-03 0.386160E-04								0.41705695 -2.1641548e-005 0.00017097647
0.417441E+00 0.906004E-04 0.171249E-03 0.386483E-04								0.41744145 9.0600352e-005 0.00017124892
0.417826E+00 0.211882E-04 0.173248E-03 0.386807E-04								0.41782595 2.1188203e-005 0.00017324797
0.418210E+00 0.219817E-04 0.176461E-03 0.387130E-04								0.41821044 2.1981713e-005 0.00017646107
0.418595E+00 0.112953E-03 0.176442E-03 0.387453E-04								0.41859493 0.00011295290 0.00017644170
0.418979E+00 0.857090E-04 0.173103E-03 0.387775E-04								0.41897942 8.5709003e-005 0.00017310287
0.419364E+00 0.939964E-04 0.179270E-03 0.388097E-04								0.41936390 9.3996418e-005 0.00017927032
0.419748E+00 0.114687E-03 0.172004E-03 0.388418E-04								0.41974838 0.00011468676 0.00017200429
0.420133E+00 0.152226E-04 0.175436E-03 0.388737E-04								0.42013285 1.5222634e-005 0.00017543628
0.420517E+00 -0.186198E-04 0.192839E-03 0.389055E-04								0.42051732 -1.8619809e-005 0.00019283929
0.420902E+00 -0.587274E-04 0.193962E-03 0.389372E-04								0.42090178 -5.8727445e-005 0.00019396168
0.421286E+00 0.673207E-05 0.171877E-03 0.389688E-04								0.42128625 6.7320684e-006 0.00017187653
0.421671E+00 0.905598E-04 0.174898E-03 0.390002E-04								0.42167070 9.0559793e-005 0.00017489798
0.422055E+00 0.151522E-03 0.173699E-03 0.390315E-04								0.42205515 0.00015152217 0.00017369917
0.422440E+00 0.503923E-04 0.191861E-03 0.390626E-04								0.42243960 5.0392295e-005 0.00019186087
0.422824E+00 0.483359E-04 0.174247E-03 0.390936E-04								0.42282405 4.8335894e-005 0.00017424680
0.423208E+00 0.683356E-04 0.175969E-03 0.391244E-04								0.42320849 6.8335592e-005 0.00017596933
0.423593E+00 0.417316E-04 0.177392E-03 0.391550E-04								0.42359292 4.1731598e-005 0.00017739201
0.423977E+00 0.856417E-04 0.173486E-03 0.391855E-04								0.42397735 8.5641680e-005 0.00017348647
0.424362E+00 0.297130E-04 0.178420E-03 0.392158E-04								0.42436178 2.9713028e-005 0.00017841991
0.424746E+00 0.674369E-04 0.175203E-03 0.392459E-04								0.42474621 6.7436897e-005 0.00017520264
0.425131E+00 0.876024E-04 0.168541E-03 0.392758E-04								0.42513062 8.7602446e-005 0.00016854128
0.425515E+00 0.186039E-04 0.174491E-03 0.393055E-04								0.42551504 1.8603907e-005 0.00017449090
0.425899E+00 0.815822E-04 0.186485E-03 0.393350E-04								0.42589945 8.1582198e-005 0.00018648530
0.426284E+00 0.115817E-03 0.172400E-03 0.393643E-04								0.42628386 0.00011581727 0.00017239963
0.426668E+00 0.884993E-04 0.192588E-03 0.393934E-04								0.42666826 8.8499303e-005 0.00019258828
0.427053E+00 0.831098E-04 0.177608E-03 0.394223E-04								0.42705266 8.3109838e-005 0.00017760784
0.427437E+00 0.209575E-03 0.174447E-03 0.394509E-04								0.42743705 0.00020957513 0.00017444712
0.427821E+00 0.629295E-05 0.191740E-03 0.394793E-04								0.42782144 6.2929512e-006 0.00019173980
0.428206E+00 0.162530E-03 0.178102E-03 0.395075E-04								0.42820583 0.00016253043 0.00017810218
0.428590E+00 0.898042E-04 0.173127E-03 0.395354E-04								0.42859021 8.9804218e-005 0.00017312697
0.428975E+00 0.899085E-04 0.172059E-03 0.395631E-04								0.42897459 8.9908500e-005 0.00017205938
0.429359E+00 0.260663E-03 0.172749E-03 0.395906E-04								0.42935896 0.00026066294 0.00017274907
0.429743E+00 0.130705E-03 0.174957E-03 0.396177E-04								0.42974333 0.00013070486 0.00017495714
0.430128E+00 0.864854E-04 0.175857E-03 0.396446E-04								0.43012769 8.6485371e-005 0.00017585714
0.430512E+00 0.887595E-04 0.187165E-03 0.396713E-04								0.43051205 8.8759465e-005 0.00018716539
0.430896E+00 0.696884E-04 0.174108E-03 0.396976E-04								0.43089641 6.9688447e-005 0.00017410802
0.431281E+00 -0.172225E-04 0.175938E-03 0.397238E-04								0.43128076 -1.7222470e-005 0.00017593816
0.431665E+00 -0.220001E-04 0.178977E-03 0.397496E-04								0.43166511 -2.2000095e-005 0.00017897735
0.432049E+00 -0.263033E-04 0.178049E-03 0.397753E-04								0.43204945 -2.6303307e-005 0.00017804857
0.432434E+00 0.507940E-04 0.179279E-03 0.398007E-04								0.43243379 5.0793963e-005 0.00017927944
0.432818E+00 0.112707E-03 0.180411E-03 0.398258E-04								0.43281813 0.00011270742 0.00018041131
0.433202E+00 0.174852E-03 0.172268E-03 0.398508E-04								0.43320246 0.00017485167 0.00017226788
0.433587E+00 0.144223E-03 0.179260E-03 0.398755E-04								0.43358678 0.00014422306 0.00017925961
0.433971E+00 0.138140E-03 0.192267E-03 0.399000E-04								0.43397111 0.00013814018 0.00019226732
0.434355E+00 0.111911E-03 0.203062E-03 0.399243E-04								0.43435542 0.00011191083 0.00020306154
0.434740E+00 0.939965E-04 0.176540E-03 0.399484E-04								0.43473974 9.3996516e-005 0.00017654031
0.435124E+00 -0.344035E-04 0.174633E-03 0.399723E-04								0.43512405 -3.4403546e-005 0.00017463316
0.435508E+00 0.304020E-04 0.172540E-03 0.399960E-04								0.43550835 3.0401978e-005 0.00017253980
0.435893E+00 0.944475E-04 0.181321E-03 0.400195E-04								0.43589265 9.4447493e-005 0.00018132066
0.436277E+00 0.791088E-04 0.171830E-03 0.400429E-04								0.43627695 7.9108820e-005 0.00017183050
0.436661E+00 0.877603E-04 0.173748E-03 0.400661E-04								0.43666124 8.7760300e-005 0.00017374845
0.437046E+00 0.859019E-04 0.176523E-03 0.400891E-04								0.43704553 8.5901916e-005 0.00017652301
0.437430E+00 -0.288885E-04 0.177647E-03 0.401120E-04								0.43742982 -2.8888492e-005 0.00017764665
0.437814E+00 0.204706E-04 0.178176E-03 0.401347E-04								0.43781409 2.0470557e-005 0.00017817563
0.438198E+00 0.730853E-04 0.184124E-03 0.401573E-04								0.43819837 7.3085313e-005 0.00018412402
0.438583E+00 0.657540E-04 0.180252E-03 0.401798E-04								0.43858264 6.5754016e-005 0.00018025164
0.438967E+00 0.612044E-04 0.175894E-03 0.402021E-04								0.43896691 6.1204396e-005 0.00017589370
0.439351E+00 0.143063E-03 0.175146E-03 0.402243E-04								0.43935117 0.00014306251 0.00017514569
0.439735E+00 0.831256E-04 0.172975E-03 0.402464E-04								0.43973543 8.3125561e-005 0.00017297503
0.440120E+00 0.119035E-03 0.194103E-03 0.402684E-04								0.44011968 0.00011903534 0.00019410302
0.440504E+00 0.809038E-04 0.180482E-03 0.402902E-04								0.44050393 8.0903780e-005 0.00018048173
0.440888E+00 0.267569E-04 0.184102E-03 0.403120E-04								0.44088818 2.6756874e-005 0.00018410214
0.441272E+00 0.127595E-03 0.188374E-03 0.403337E-04								0.44127242 0.00012759515 0.00018837423
0.441657E+00 0.115822E-03 0.188319E-03 0.403554E-04								0.44165665 0.00011582158 0.00018831948
0.442041E+00 -0.266209E-05 0.186063E-03 0.403770E-04								0.44204089 -2.6620886e-006 0.00018606266
0.442425E+00 -0.220043E-04 0.184493E-03 0.403986E-04								0.44242511 -2.2004297e-005 0.00018449299
0.442809E+00 0.129070E-03 0.198354E-03 0.404202E-04								0.44280934 0.00012907011 0.00019835430
0.443194E+00 0.690908E-04 0.196702E-03 0.404419E-04								0.44319356 6.9090784e-005 0.00019670156
0.443578E+00 0.717601E-04 0.217054E-03 0.404635E-04								0.44357777 7.1760082e-005 0.00021705432
0.443962E+00 0.157269E-03 0.196912E-03 0.404852E-04								0.44396198 0.00015726867 0.00019691235
0.444346E+00 0.694302E-04 0.195894E-03 0.405070E-04								0.44434619 6.9430190e-005 0.00019589439
0.444730E+00 0.114728E-03 0.199047E-03 0.405288E-04								0.44473039 0.00011472790 0.00019904653
0.445115E+00 0.635782E-04 0.193543E-03 0.405508E-04								0.44511459 6.3578243e-005 0.00019354262
0.445499E+00 0.287480E-03 0.196289E-03 0.405728E-04								0.44549878 0.00028748000 0.00019628944
0.445883E+00 0.228112E-04 0.203766E-03 0.405950E-04								0.44588297 2.2811156e-005 0.00020376629
0.446267E+00 -0.136833E-04 0.205656E-03 0.406173E-04								0.44626715 -1.3683287e-005 0.00020565554
0.446651E+00 0.914322E-04 0.203284E-03 0.406398E-04								0.44665133 9.1432202e-005 0.00020328437
0.447036E+00 0.393370E-05 0.202292E-03 0.406625E-04								0.44703551 3.9337017e-006 0.00020229195
0.447420E+00 0.410474E-04 0.247709E-03 0.406854E-04								0.44741968 4.1047432e-005 0.00024770925
0.447804E+00 0.556197E-04 0.230492E-03 0.407084E-04								0.44780384 5.5619654e-005 0.00023049194
0.448188E+00 0.169301E-04 0.200797E-03 0.407318E-04								0.44818801 1.6930058e-005 0.00020079678
0.448572E+00 0.160015E-03 0.210202E-03 0.407553E-04								0.44857216 0.00016001498 0.00021020170
0.448956E+00 0.990463E-04 0.206534E-03 0.407792E-04								0.44895632 9.9046281e-005 0.00020653441
0.449340E+00 0.190939E-04 0.208057E-03 0.408033E-04								0.44934047 1.9093925e-005 0.00020805721
0.449725E+00 0.941625E-04 0.211042E-03 0.408277E-04								0.44972461 9.4162496e-005 0.00021104171
0.450109E+00 0.334134E-04 0.205050E-03 0.408524E-04								0.45010875 3.3413434e-005 0.00020504957
0.450493E+00 0.541463E-04 0.207997E-03 0.408775E-04								0.45049289 5.4146286e-005 0.00020799660
0.450877E+00 0.185910E-03 0.209519E-03 0.409029E-04								0.45087702 0.00018590978 0.00020951911
0.451261E+00 0.305480E-04 0.209538E-03 0.409287E-04								0.45126115 3.0547983e-005 0.00020953845
0.451645E+00 0.627441E-04 0.206645E-03 0.409548E-04								0.45164527 6.2744086e-005 0.00020664507
0.452029E+00 0.123423E-03 0.215366E-03 0.409814E-04								0.45202939 0.00012342339 0.00021536616
0.452414E+00 0.160800E-03 0.209698E-03 0.410083E-04								0.45241350 0.00016080045 0.00020969801
0.452798E+00 -0.122163E-03 0.209324E-03 0.410357E-04								0.45279761 -0.00012216284 0.00020932403
0.453182E+00 0.383210E-04 0.211788E-03 0.410636E-04								0.45318172 3.8321000e-005 0.00021178817
0.453566E+00 0.583544E-04 0.220262E-03 0.410919E-04								0.45356582 5.8354364e-005 0.00022026216
0.453950E+00 0.676025E-04 0.254738E-03 0.411206E-04								0.45394991 6.7602501e-005 0.00025473786
0.454334E+00 0.673433E-04 0.212006E-03 0.411499E-04								0.45433400 6.7343306e-005 0.00021200612
0.454718E+00 -0.336227E-04 0.217640E-03 0.411796E-04								0.45471809 -3.3622656e-005 0.00021763970
0.455102E+00 0.108727E-03 0.222569E-03 0.412099E-04								0.45510217 0.00010872652 0.00022256916
0.455486E+00 -0.118788E-03 0.219146E-03 0.412407E-04								0.45548625 -0.00011878792 0.00021914552
0.455870E+00 0.191358E-03 0.219926E-03 0.412721E-04								0.45587033 0.00019135772 0.00021992619
0.456254E+00 0.106048E-03 0.217104E-03 0.413041E-04								0.45625439 0.00010604775 0.00021710418
0.456638E+00 -0.570679E-04 0.220057E-03 0.413366E-04								0.45663846 -5.7067948e-005 0.00022005738
0.457023E+00 0.250376E-03 0.224004E-03 0.413697E-04								0.45702252 0.00025037610 0.00022400353
0.457407E+00 0.186018E-03 0.225523E-03 0.414035E-04								0.45740658 0.00018601837 0.00022552288
0.457791E+00 -0.825917E-04 0.222363E-03 0.414379E-04								0.45779063 -8.2591733e-005 0.00022236341
0.458175E+00 0.436848E-04 0.224417E-03 0.414730E-04								0.45817467 4.3684818e-005 0.00022441673
0.458559E+00 0.293285E-04 0.229627E-03 0.415087E-04								0.45855872 2.9328497e-005 0.00022962684
0.458943E+00 0.194909E-03 0.214199E-03 0.415451E-04								0.45894275 0.00019490859 0.00021419942
0.459327E+00 0.941331E-04 0.231470E-03 0.415822E-04								0.45932679 9.4133076e-005 0.00023146974
0.459711E+00 -0.308576E-04 0.224474E-03 0.416200E-04								0.45971082 -3.0857567e-005 0.00022447431
0.460095E+00 0.259508E-03 0.229233E-03 0.416586E-04								0.46009484 0.00025950786 0.00022923269
0.460479E+00 0.737194E-05 0.231178E-03 0.416979E-04								0.46047886 7.3719386e-006 0.00023117766
0.460863E+00 0.164068E-03 0.232549E-03 0.417379E-04								0.46086288 0.00016406784 0.00023254876
0.461247E+00 0.109949E-03 0.234052E-03 0.417788E-04								0.46124689 0.00010994923 0.00023405155
0.461631E+00 0.641977E-04 0.228294E-03 0.418204E-04								0.46163089 6.4197656e-005 0.00022829363
0.462015E+00 -0.428214E-04 0.232377E-03 0.418627E-04								0.46201489 -4.2821384e-005 0.00023237747
0.462399E+00 -0.107086E-03 0.276804E-03 0.419058E-04								0.46239889 -0.00010708642 0.00027680407
0.462783E+00 0.127259E-03 0.241528E-03 0.419497E-04								0.46278288 0.00012725881 0.00024152759
0.463167E+00 0.138232E-03 0.249661E-03 0.419944E-04								0.46316687 0.00013823175 0.00024966081
0.463551E+00 0.566104E-04 0.251659E-03 0.420398E-04								0.46355086 5.6610444e-005 0.00025165925
0.463935E+00 0.510401E-04 0.240455E-03 0.420860E-04								0.46393484 5.1040081e-005 0.00024045510
0.464319E+00 0.142005E-03 0.246722E-03 0.421330E-04								0.46431881 0.00014200542 0.00024672194
0.464703E+00 0.229650E-03 0.248372E-03 0.421808E-04								0.46470278 0.00022965046 0.00024837177
0.465087E+00 0.120313E-03 0.239573E-03 0.422294E-04								0.46508675 0.00012031338 0.00023957278
0.465471E+00 0.149388E-03 0.251273E-03 0.422788E-04								0.46547071 0.00014938810 0.00025127321
0.465855E+00 0.107011E-03 0.242103E-03 0.423290E-04								0.46585466 0.00010701084 0.00024210283
0.466239E+00 0.780133E-04 0.247324E-03 0.423800E-04								0.46623862 7.8013264e-005 0.00024732405
0.466623E+00 0.113460E-03 0.253216E-03 0.424318E-04								0.46662256 0.00011346004 0.00025321612
0.467007E+00 -0.477329E-04 0.253679E-03 0.424844E-04								0.46700651 -4.7732871e-005 0.00025367888
0.467390E+00 0.135741E-03 0.251426E-03 0.425378E-04								0.46739044 0.00013574146 0.00025142632
0.467774E+00 -0.224227E-04 0.256863E-03 0.425921E-04								0.46777438 -2.2422682e-005 0.00025686268
0.468158E+00 0.576593E-04 0.245776E-03 0.426471E-04								0.46815831 5.7659330e-005 0.00024577623
0.468542E+00 0.310936E-03 0.258111E-03 0.427030E-04								0.46854223 0.00031093625 0.00025811126
0.468926E+00 -0.240880E-04 0.251464E-03 0.427598E-04								0.46892615 -2.4088006e-005 0.00025146415
0.469310E+00 0.411842E-04 0.258101E-03 0.428173E-04								0.46931006 4.1184171e-005 0.00025810115
0.469694E+00 0.720603E-04 0.256626E-03 0.428758E-04								0.46969398 7.2060268e-005 0.00025662647
0.470078E+00 0.946626E-04 0.261033E-03 0.429350E-04								0.47007788 9.4662563e-005 0.00026103324
0.470462E+00 0.211212E-03 0.271373E-03 0.429951E-04								0.47046178 0.00021121192 0.00027137319
0.470846E+00 0.142308E-03 0.298777E-03 0.430561E-04								0.47084568 0.00014230832 0.00029877698
0.471230E+00 0.149758E-03 0.268993E-03 0.431178E-04								0.47122957 0.00014975849 0.00026899339
0.471613E+00 0.131183E-03 0.262952E-03 0.431804E-04								0.47161346 0.00013118342 0.00026295155
0.471997E+00 0.312447E-04 0.265641E-03 0.432438E-04								0.47199734 3.1244729e-005 0.00026564126
0.472381E+00 0.152956E-03 0.261413E-03 0.433080E-04								0.47238122 0.00015295557 0.00026141253
0.472765E+00 0.397753E-04 0.256121E-03 0.433730E-04								0.47276509 3.9775347e-005 0.00025612110
0.473149E+00 0.104280E-03 0.270646E-03 0.434388E-04								0.47314896 0.00010428043 0.00027064637
0.473533E+00 -0.210132E-03 0.257380E-03 0.435053E-04								0.47353283 -0.00021013235 0.00025737957
0.473917E+00 0.556811E-05 0.255253E-03 0.435726E-04								0.47391669 5.5681131e-006 0.00025525349
0.474301E+00 -0.562407E-04 0.323053E-03 0.436406E-04								0.47430054 -5.6240711e-005 0.00032305301
0.474684E+00 0.171071E-03 0.323214E-03 0.437094E-04								0.47468439 0.00017107080 0.00032321422
0.475068E+00 -0.105520E-05 0.342279E-03 0.437789E-04								0.47506824 -1.0551967e-006 0.00034227902
0.475452E+00 0.216260E-03 0.258515E-03 0.438492E-04								0.47545208 0.00021625987 0.00025851458
0.475836E+00 0.179661E-03 0.281243E-03 0.439201E-04								0.47583592 0.00017966118 0.00028124255
0.476220E+00 0.167940E-03 0.267537E-03 0.439917E-04								0.47621975 0.00016793982 0.00026753742
0.476604E+00 0.133482E-04 0.277667E-03 0.440640E-04								0.47660358 1.3348160e-005 0.00027766686
0.476987E+00 0.258371E-03 0.266620E-03 0.441370E-04								0.47698740 0.00025837070 0.00026662008
0.477371E+00 0.181965E-03 0.266997E-03 0.442107E-04								0.47737122 0.00018196489 0.00026699733
0.477755E+00 -0.699235E-05 0.273443E-03 0.442850E-04								0.47775503 -6.9923537e-006 0.00027344333
0.478139E+00 0.820223E-04 0.285676E-03 0.443599E-04								0.47813884 8.2022344e-005 0.00028567587
0.478523E+00 0.342917E-04 0.282364E-03 0.444355E-04								0.47852264 3.4291651e-005 0.00028236363
0.478906E+00 0.904307E-04 0.283918E-03 0.445117E-04								0.47890644 9.0430653e-005 0.00028391789
0.479290E+00 -0.703616E-04 0.343854E-03 0.445885E-04								0.47929024 -7.0361582e-005 0.00034385393
0.479674E+00 0.543267E-04 0.298634E-03 0.446660E-04								0.47967402 5.4326736e-005 0.00029863375
0.480058E+00 0.128673E-04 0.302999E-03 0.447440E-04								0.48005781 1.2867271e-005 0.00030299900
0.480442E+00 0.940986E-04 0.283439E-03 0.448225E-04								0.48044159 9.4098614e-005 0.00028343858
0.480825E+00 -0.527793E-04 0.292590E-03 0.449017E-04								0.48082537 -5.2779317e-005 0.00029259003
0.481209E+00 0.718516E-05 0.296228E-03 0.449813E-04								0.48120914 7.1851643e-006 0.00029622774
0.481593E+00 -0.306626E-04 0.286313E-03 0.450614E-04								0.48159290 -3.0662642e-005 0.00028631257
0.481977E+00 0.123792E-04 0.298218E-03 0.451419E-04								0.48197666 1.2379224e-005 0.00029821835
0.482360E+00 0.122367E-03 0.295909E-03 0.452228E-04								0.48236042 0.00012236747 0.00029590870
0.482744E+00 0.196830E-04 0.301058E-03 0.453041E-04								0.48274417 1.9682983e-005 0.00030105810
0.483128E+00 0.249919E-03 0.382929E-03 0.453857E-04								0.48312792 0.00024991936 0.00038292945
0.483512E+00 0.112318E-03 0.305544E-03 0.454675E-04								0.48351166 0.00011231767 0.00030554374
0.483895E+00 0.201342E-04 0.319036E-03 0.455496E-04								0.48389540 2.0134171e-005 0.00031903639
0.484279E+00 0.463437E-03 0.295139E-03 0.456320E-04								0.48427913 0.00046343718 0.00029513903
0.484663E+00 0.825602E-04 0.313467E-03 0.457144E-04								0.48466286 8.2560225e-005 0.00031346743
0.485047E+00 -0.920925E-04 0.312168E-03 0.457971E-04								0.48504659 -9.2092452e-005 0.00031216794
0.485430E+00 0.163278E-03 0.299727E-03 0.458798E-04								0.48543031 0.00016327802 0.00029972743
0.485814E+00 0.140768E-03 0.320348E-03 0.459625E-04								0.48581402 0.00014076850 0.00032034786
0.486198E+00 0.177557E-03 0.308028E-03 0.460453E-04								0.48619773 0.00017755715 0.00030802782
0.486581E+00 -0.115502E-04 0.308838E-03 0.461280E-04								0.48658143 -1.1550223e-005 0.00030883844
0.486965E+00 0.134008E-03 0.306978E-03 0.462107E-04								0.48696513 0.00013400813 0.00030697758
0.487349E+00 0.161678E-03 0.315522E-03 0.462932E-04								0.48734883 0.00016167817 0.00031552231
0.487733E+00 0.136021E-03 0.311790E-03 0.463756E-04								0.48773252 0.00013602052 0.00031178973
0.488116E+00 0.273340E-03 0.329925E-03 0.464578E-04								0.48811621 0.00027333982 0.00032992460
0.488500E+00 0.851230E-04 0.314109E-03 0.465398E-04								0.48849989 8.5123043e-005 0.00031410909
0.488884E+00 0.252089E-05 0.323604E-03 0.466215E-04								0.48888356 2.5208911e-006 0.00032360375
0.489267E+00 0.750875E-04 0.315720E-03 0.467029E-04								0.48926723 7.5087519e-005 0.00031571990
0.489651E+00 0.111769E-03 0.329191E-03 0.467839E-04								0.48965090 0.00011176916 0.00032919076
0.490035E+00 0.194783E-03 0.316927E-03 0.468645E-04								0.49003456 0.00019478262 0.00031692697
0.490418E+00 0.174523E-03 0.341627E-03 0.469447E-04								0.49041822 0.00017452294 0.00034162689
0.490802E+00 0.184293E-04 0.345865E-03 0.470245E-04								0.49080187 1.8429336e-005 0.00034586452
0.491186E+00 0.155205E-03 0.341727E-03 0.471039E-04								0.49118552 0.00015520477 0.00034172720
0.491569E+00 0.486662E-04 0.347321E-03 0.471828E-04								0.49156916 4.8666190e-005 0.00034732110
0.491953E+00 0.758496E-04 0.327400E-03 0.472614E-04								0.49195280 7.5849562e-005 0.00032740000
0.492336E+00 0.133916E-03 0.353186E-03 0.473395E-04								0.49233643 0.00013391581 0.00035318583
0.492720E+00 0.274251E-03 0.342664E-03 0.474173E-04								0.49272006 0.00027425138 0.00034266371
0.493104E+00 0.198369E-04 0.347524E-03 0.474947E-04								0.49310368 1.9836877e-005 0.00034752376
0.493487E+00 -0.504563E-04 0.338174E-03 0.475718E-04								0.49348730 -5.0456313e-005 0.00033817415
0.493871E+00 0.289154E-03 0.346030E-03 0.476486E-04								0.49387091 0.00028915411 0.00034603037
0.494255E+00 0.115940E-03 0.368867E-03 0.477250E-04								0.49425452 0.00011593987 0.00036886749
0.494638E+00 0.865332E-04 0.357783E-03 0.478011E-04								0.49463813 8.6533213e-005 0.00035778343
0.495022E+00 0.864202E-04 0.354681E-03 0.478769E-04								0.49502173 8.6420197e-005 0.00035468064
0.495405E+00 -0.960534E-04 0.498852E-03 0.479524E-04								0.49540532 -9.6053449e-005 0.00049885178
0.495789E+00 -0.110579E-04 0.369699E-03 0.480276E-04								0.49578891 -1.1057913e-005 0.00036969933
0.496172E+00 -0.187858E-03 0.344565E-03 0.481025E-04								0.49617249 -0.00018785772 0.00034456460
0.496556E+00 0.907181E-04 0.375194E-03 0.481772E-04								0.49655607 9.0718062e-005 0.00037519446
0.496940E+00 0.119532E-03 0.381695E-03 0.482517E-04								0.49693965 0.00011953223 0.00038169471
0.497323E+00 0.221722E-03 0.370430E-03 0.483259E-04								0.49732322 0.00022172185 0.00037042966
0.497707E+00 0.133699E-04 0.358248E-03 0.483999E-04								0.49770678 1.3369856e-005 0.00035824827
0.498090E+00 0.586110E-04 0.391631E-03 0.484737E-04								0.49809034 5.8610954e-005 0.00039163068
0.498474E+00 -0.176019E-04 0.388976E-03 0.485473E-04								0.49847390 -1.7601886e-005 0.00038897569
0.498857E+00 -0.264791E-03 0.406124E-03 0.486207E-04								0.49885745 -0.00026479069 0.00040612449
0.499241E+00 0.215173E-03 0.389666E-03 0.486940E-04								0.49924100 0.00021517275 0.00038966603
0.499625E+00 0.190925E-03 0.400925E-03 0.487671E-04								0.49962454 0.00019092493 0.00040092473
0.500008E+00 0.267369E-03 0.408801E-03 0.488400E-04								0.50000807 0.00026736888 0.00040880077
								0.50039160 -0.00020057032 0.00040726032
								0.50077513 6.2825303e-005 0.00041751455
								0.50115865 0.00024017529 0.00040545776
								0.50154217 -8.0555983e-005 0.00042835837
								0.50192568 0.00015853231 0.00042233330
								0.50230919 0.00012524091 0.00042841907
								0.50269269 0.00024897472 0.00040716920
								0.50307618 9.6210992e-005 0.00044006921
								0.50345968 5.6560300e-005 0.00044225346
								0.50384316 -9.7456542e-005 0.00044629556
								0.50422664 -0.00026650552 0.00045047750
								0.50461012 1.0311294e-005 0.00044468176
								0.50499359 -0.00020357718 0.00044554185
								0.50537706 7.5994489e-006 0.00048230052
								0.50576052 0.00010413664 0.00046799071
								0.50614398 0.00023580032 0.00047858145
								0.50652743 0.00018130313 0.00046370466
								0.50691088 4.2185557e-005 0.00050865545
								0.50729432 0.00026567556 0.00048445050
								0.50767776 0.00019607080 0.00048597466
								0.50806119 4.4939381e-005 0.00048500314
								0.50844462 1.6618090e-005 0.00049489156
								0.50882804 0.00013430373 0.00055107224
								0.50921146 3.2300603e-005 0.00050656558
								0.50959487 7.0277811e-005 0.00049194473
								0.50997828 5.6663822e-005 0.00053503098
								0.51036168 8.0410192e-005 0.00053608329
								0.51074508 0.00033494253 0.00055345481
								0.51112847 0.00014776405 0.00058995491
								0.51151186 0.00015988996 0.00056795415
								0.51189524 0.00036583799 0.00060432864
								0.51227862 -8.1267601e-005 0.00062380521
								0.51266199 -0.00011816570 0.00058253829
								0.51304536 4.7323609e-005 0.00061702818
								0.51342872 0.00021330455 0.00063652268
								0.51381208 0.00013389792 0.00063541998
								0.51419543 -0.00015248429 0.00064661167
								0.51457878 0.00032126564 0.00062087008
								0.51496212 0.00016202519 0.00063428747
								0.51534546 -0.00019371624 0.00064609241
								0.51572879 0.00022100916 0.00067489384
								0.51611212 -0.00021477455 0.00067270282
								0.51649544 0.00029550963 0.00061736620
								0.51687876 -1.2979962e-005 0.00068330918
								0.51726207 0.00024397390 0.00065285965
								0.51764538 -0.00012818176 0.00069972923
								0.51802868 0.00031096009 0.00071433757
								0.51841198 0.00058523929 0.00069973238
								0.51879527 2.3996559e-005 0.00069404240
								0.51917856 0.00015493000 0.00070826576
								0.51956184 9.8981352e-005 0.00076487724
								0.51994512 -0.00010443545 0.00071013799
								0.52032839 0.00026506460 0.00063134944
								0.52071165 0.00014405211 0.00071302861
								0.52109492 0.00022976301 0.00077687025
								0.52147817 0.00024552748 0.00075885919
								0.52186142 0.00015942664 0.00083626318
								0.52224467 0.00032411459 0.00080175965
								0.52262791 0.00021470063 0.00073444245
								0.52301115 8.3167835e-005 0.00080873664
								0.52339438 -0.00024322579 0.00079477104
								0.52377760 0.00023000911 0.00083809882
								0.52416082 -0.00026325467 0.00084380941
								0.52454404 0.00065993291 0.00092849726
								0.52492725 0.00040112766 0.00085122309
								0.52531046 -0.00012520858 0.00079917661
								0.52569366 0.00020159346 0.0010636011
								0.52607685 0.00070220456 0.00098125498
								0.52646004 -0.00029397045 0.00097071750
								0.52684323 -0.00037217076 0.00099584268
								0.52722641 -0.00025802870 0.00096592605
								0.52760958 0.00037526644 0.0011754825
								0.52799275 3.8058068e-005 0.0011361593
								0.52837591 -8.2233268e-006 0.0010862705
								0.52875907 -0.00036352334 0.0010291360
								0.52914223 -0.00026077822 0.0012296300
								0.52952537 2.5895490e-005 0.0012153211
								0.52990852 -0.00093319332 0.0012993136
								0.53029166 -0.00045705426 0.0011947405
								0.53067479 -0.00012529937 0.0015004743
								0.53105792 -0.00010348576 0.0015155341
								0.53144104 -0.00060061548 0.0055452199
								0.53182416 0.00026831384 0.0055016290
								0.53220727 -0.00075581450 0.0015122876
								0.53259038 -0.00016827726 0.0071348506
								0.53297348 5.4143819e-005 0.0020135112
								0.53335658 -0.0014059762 0.0016419510
								0.53373967 -0.00078611878 0.014387238
								0.53412276 0.00062295921 0.0023985525

## Sheet: Figure 1G
7jxu_Mb3 Dro:0.010 Ra:1.420 RGT:22.66 Vol: 57428. Chi^2: 0.141									q I Err
0.000000E+00 0.000000E+00 0.000000E+00 0.154145E-01									0.0056075573 0.00000000 0.00000000
0.200000E-02 0.000000E+00 0.000000E+00 0.154041E-01									0.0059942851 0.012339037 0.011892514
0.400000E-02 0.000000E+00 0.000000E+00 0.153725E-01									0.0063810129 0.012238359 0.0074720358
0.599429E-02 0.123390E-01 0.118925E-01 0.153202E-01									0.0067677405 0.014144378 0.0042464792
0.638101E-02 0.122384E-01 0.747204E-02 0.153076E-01									0.0071544681 0.014656727 0.0034203121
0.676774E-02 0.141444E-01 0.424648E-02 0.152943E-01									0.0075411957 0.013964095 0.0025147119
0.715447E-02 0.146567E-01 0.342031E-02 0.152802E-01									0.0079279231 0.014574293 0.0020800157
0.754120E-02 0.139641E-01 0.251471E-02 0.152653E-01									0.0083146505 0.014846030 0.0017520384
0.792792E-02 0.145743E-01 0.208002E-02 0.152497E-01									0.0087013778 0.015158403 0.0014903115
0.831465E-02 0.148460E-01 0.175204E-02 0.152333E-01									0.0090881050 0.014964746 0.0013227337
0.870138E-02 0.151584E-01 0.149031E-02 0.152161E-01									0.0094748321 0.015118998 0.0011164591
0.908811E-02 0.149647E-01 0.132273E-02 0.151982E-01									0.0098615592 0.014602675 0.0010191291
0.947483E-02 0.151190E-01 0.111646E-02 0.151796E-01									0.010248286 0.015080757 0.0010381271
0.986156E-02 0.146027E-01 0.101913E-02 0.151601E-01									0.010635013 0.014964582 0.00092125002
0.102483E-01 0.150808E-01 0.103813E-02 0.151400E-01									0.011021740 0.015025104 0.00087159459
0.106350E-01 0.149646E-01 0.921250E-03 0.151190E-01									0.011408466 0.014789893 0.00076288716
0.110217E-01 0.150251E-01 0.871595E-03 0.150974E-01									0.011795193 0.015274331 0.00079186471
0.114085E-01 0.147899E-01 0.762887E-03 0.150750E-01									0.012181919 0.014318265 0.00065433612
0.117952E-01 0.152743E-01 0.791865E-03 0.150518E-01									0.012568645 0.014637161 0.00071187660
0.121819E-01 0.143183E-01 0.654336E-03 0.150279E-01									0.012955372 0.014541248 0.00068868914
0.125686E-01 0.146372E-01 0.711877E-03 0.150033E-01									0.013342098 0.015010338 0.00060501872
0.129554E-01 0.145412E-01 0.688689E-03 0.149780E-01									0.013728823 0.014809789 0.00059852040
0.133421E-01 0.150103E-01 0.605019E-03 0.149519E-01									0.014115549 0.014721901 0.00057673070
0.137288E-01 0.148098E-01 0.598520E-03 0.149251E-01									0.014502275 0.014791012 0.00060138866
0.141155E-01 0.147219E-01 0.576731E-03 0.148976E-01									0.014889000 0.014651973 0.00053832008
0.145023E-01 0.147910E-01 0.601389E-03 0.148694E-01									0.015275726 0.014655386 0.00058948607
0.148890E-01 0.146520E-01 0.538320E-03 0.148404E-01									0.015662451 0.014841858 0.00058563355
0.152757E-01 0.146554E-01 0.589486E-03 0.148108E-01									0.016049176 0.014789074 0.00054789984
0.156625E-01 0.148419E-01 0.585634E-03 0.147804E-01									0.016435901 0.014598959 0.00054685143
0.160492E-01 0.147891E-01 0.547900E-03 0.147494E-01									0.016822625 0.014288976 0.00051318390
0.164359E-01 0.145990E-01 0.546851E-03 0.147176E-01									0.017209350 0.014130898 0.00049177136
0.168226E-01 0.142890E-01 0.513184E-03 0.146852E-01									0.017596074 0.014717672 0.00047730459
0.172094E-01 0.141309E-01 0.491771E-03 0.146521E-01									0.017982798 0.014119176 0.00049845279
0.175961E-01 0.147177E-01 0.477305E-03 0.146183E-01									0.018369522 0.014153331 0.00049909118
0.179828E-01 0.141192E-01 0.498453E-03 0.145838E-01									0.018756246 0.014413268 0.00046892731
0.183695E-01 0.141533E-01 0.499091E-03 0.145487E-01									0.019142970 0.014421793 0.00048514686
0.187562E-01 0.144133E-01 0.468927E-03 0.145129E-01									0.019529693 0.014078450 0.00045277806
0.191430E-01 0.144218E-01 0.485147E-03 0.144764E-01									0.019916416 0.014362176 0.00050850996
0.195297E-01 0.140784E-01 0.452778E-03 0.144392E-01									0.020303139 0.014122837 0.00047700798
0.199164E-01 0.143622E-01 0.508510E-03 0.144015E-01									0.020689862 0.014288670 0.00045034938
0.203031E-01 0.141228E-01 0.477008E-03 0.143630E-01									0.021076585 0.014251458 0.00046135798
0.206899E-01 0.142887E-01 0.450349E-03 0.143239E-01									0.021463307 0.013985657 0.00037938772
0.210766E-01 0.142515E-01 0.461358E-03 0.142842E-01									0.021850030 0.013787613 0.00043375190
0.214633E-01 0.139857E-01 0.379388E-03 0.142439E-01									0.022236752 0.014079001 0.00040999766
0.218500E-01 0.137876E-01 0.433752E-03 0.142029E-01									0.022623473 0.014096544 0.00041383682
0.222368E-01 0.140790E-01 0.409998E-03 0.141613E-01									0.023010195 0.013845968 0.00042164821
0.226235E-01 0.140965E-01 0.413837E-03 0.141191E-01									0.023396916 0.013955910 0.00041077111
0.230102E-01 0.138460E-01 0.421648E-03 0.140763E-01									0.023783637 0.014022833 0.00041387889
0.233969E-01 0.139559E-01 0.410771E-03 0.140329E-01									0.024170358 0.013602951 0.00039099307
0.237836E-01 0.140228E-01 0.413879E-03 0.139889E-01									0.024557079 0.013848071 0.00040945556
0.241704E-01 0.136030E-01 0.390993E-03 0.139443E-01									0.024943799 0.013695296 0.00041875748
0.245571E-01 0.138481E-01 0.409456E-03 0.138991E-01									0.025330519 0.013598244 0.00038232805
0.249438E-01 0.136953E-01 0.418757E-03 0.138534E-01									0.025717239 0.013650768 0.00038965167
0.253305E-01 0.135982E-01 0.382328E-03 0.138070E-01									0.026103959 0.013555844 0.00039502263
0.257172E-01 0.136508E-01 0.389652E-03 0.137601E-01									0.026490678 0.013695430 0.00038081535
0.261040E-01 0.135558E-01 0.395023E-03 0.137126E-01									0.026877397 0.013446186 0.00040062280
0.264907E-01 0.136954E-01 0.380815E-03 0.136646E-01									0.027264116 0.013513967 0.00038090295
0.268774E-01 0.134462E-01 0.400623E-03 0.136161E-01									0.027650835 0.013354651 0.00037007557
0.272641E-01 0.135140E-01 0.380903E-03 0.135670E-01									0.028037553 0.013357954 0.00036600924
0.276508E-01 0.133547E-01 0.370076E-03 0.135173E-01									0.028424271 0.013357289 0.00035930452
0.280376E-01 0.133580E-01 0.366009E-03 0.134672E-01									0.028810989 0.013394893 0.00036602696
0.284243E-01 0.133573E-01 0.359305E-03 0.134165E-01									0.029197706 0.013140178 0.00036827114
0.288110E-01 0.133949E-01 0.366027E-03 0.133653E-01									0.029584423 0.013278502 0.00036466962
0.291977E-01 0.131402E-01 0.368271E-03 0.133136E-01									0.029971140 0.012794118 0.00036316386
0.295844E-01 0.132785E-01 0.364670E-03 0.132614E-01									0.030357857 0.012998999 0.00036761689
0.299711E-01 0.127941E-01 0.363164E-03 0.132087E-01									0.030744573 0.013109066 0.00034834759
0.303579E-01 0.129990E-01 0.367617E-03 0.131555E-01									0.031131289 0.012980784 0.00035126767
0.307446E-01 0.131091E-01 0.348348E-03 0.131019E-01									0.031518005 0.013001995 0.00036270546
0.311313E-01 0.129808E-01 0.351268E-03 0.130477E-01									0.031904720 0.012929507 0.00035413309
0.315180E-01 0.130020E-01 0.362705E-03 0.129931E-01									0.032291435 0.012681059 0.00036068858
0.319047E-01 0.129295E-01 0.354133E-03 0.129381E-01									0.032678150 0.012817373 0.00034999499
0.322914E-01 0.126811E-01 0.360689E-03 0.128826E-01									0.033064864 0.012851808 0.00035457030
0.326782E-01 0.128174E-01 0.349995E-03 0.128266E-01									0.033451578 0.012696667 0.00036465494
0.330649E-01 0.128518E-01 0.354570E-03 0.127703E-01									0.033838292 0.012620923 0.00036031123
0.334516E-01 0.126967E-01 0.364655E-03 0.127135E-01									0.034225005 0.012377305 0.00036303099
0.338383E-01 0.126209E-01 0.360311E-03 0.126562E-01									0.034611718 0.012507564 0.00033892777
0.342250E-01 0.123773E-01 0.363031E-03 0.125986E-01									0.034998431 0.012343272 0.00034979708
0.346117E-01 0.125076E-01 0.338928E-03 0.125405E-01									0.035385143 0.012410432 0.00036407078
0.349984E-01 0.123433E-01 0.349797E-03 0.124821E-01									0.035771855 0.012370062 0.00035285441
0.353851E-01 0.124104E-01 0.364071E-03 0.124232E-01									0.036158567 0.012360827 0.00036107842
0.357719E-01 0.123701E-01 0.352854E-03 0.123640E-01									0.036545278 0.012173471 0.00035575742
0.361586E-01 0.123608E-01 0.361078E-03 0.123044E-01									0.036931989 0.011994471 0.00034992770
0.365453E-01 0.121735E-01 0.355757E-03 0.122444E-01									0.037318700 0.012022231 0.00034871355
0.369320E-01 0.119945E-01 0.349928E-03 0.121841E-01									0.037705410 0.012139640 0.00035371814
0.373187E-01 0.120222E-01 0.348714E-03 0.121234E-01									0.038092120 0.011878711 0.00035592487
0.377054E-01 0.121396E-01 0.353718E-03 0.120624E-01									0.038478829 0.011641257 0.00032634391
0.380921E-01 0.118787E-01 0.355925E-03 0.120010E-01									0.038865538 0.011807709 0.00033132101
0.384788E-01 0.116413E-01 0.326344E-03 0.119393E-01									0.039252247 0.011774736 0.00032669691
0.388655E-01 0.118077E-01 0.331321E-03 0.118773E-01									0.039638955 0.011864725 0.00033044063
0.392522E-01 0.117747E-01 0.326697E-03 0.118149E-01									0.040025663 0.011584696 0.00031954315
0.396390E-01 0.118647E-01 0.330441E-03 0.117523E-01									0.040412371 0.011626548 0.00031532768
0.400257E-01 0.115847E-01 0.319543E-03 0.116893E-01									0.040799078 0.011386255 0.00031013324
0.404124E-01 0.116265E-01 0.315328E-03 0.116261E-01									0.041185785 0.011483015 0.00030327253
0.407991E-01 0.113863E-01 0.310133E-03 0.115625E-01									0.041572491 0.011570759 0.00031654110
0.411858E-01 0.114830E-01 0.303273E-03 0.114987E-01									0.041959197 0.011044103 0.00030940497
0.415725E-01 0.115708E-01 0.316541E-03 0.114347E-01									0.042345902 0.011228877 0.00030395364
0.419592E-01 0.110441E-01 0.309405E-03 0.113703E-01									0.042732607 0.011264540 0.00030562403
0.423459E-01 0.112289E-01 0.303954E-03 0.113057E-01									0.043119312 0.011175617 0.00029723694
0.427326E-01 0.112645E-01 0.305624E-03 0.112409E-01									0.043506016 0.011173105 0.00029681326
0.431193E-01 0.111756E-01 0.297237E-03 0.111758E-01									0.043892720 0.010895181 0.00029842399
0.435060E-01 0.111731E-01 0.296813E-03 0.111105E-01									0.044279423 0.011043036 0.00028703756
0.438927E-01 0.108952E-01 0.298424E-03 0.110450E-01									0.044666126 0.011125396 0.00029574746
0.442794E-01 0.110430E-01 0.287038E-03 0.109792E-01									0.045052829 0.010951616 0.00029694553
0.446661E-01 0.111254E-01 0.295747E-03 0.109133E-01									0.045439531 0.010852330 0.00028932959
0.450528E-01 0.109516E-01 0.296946E-03 0.108471E-01									0.045826232 0.010829442 0.00028897951
0.454395E-01 0.108523E-01 0.289330E-03 0.107808E-01									0.046212933 0.010620431 0.00029123711
0.458262E-01 0.108294E-01 0.288980E-03 0.107143E-01									0.046599634 0.010872105 0.00030122158
0.462129E-01 0.106204E-01 0.291237E-03 0.106476E-01									0.046986334 0.010705197 0.00029616238
0.465996E-01 0.108721E-01 0.301222E-03 0.105807E-01									0.047373034 0.010516238 0.00029959597
0.469863E-01 0.107052E-01 0.296162E-03 0.105137E-01									0.047759733 0.010277113 0.00029150674
0.473730E-01 0.105162E-01 0.299596E-03 0.104465E-01									0.048146432 0.010286631 0.00030374058
0.477597E-01 0.102771E-01 0.291507E-03 0.103791E-01									0.048533130 0.010229911 0.00035781886
0.481464E-01 0.102866E-01 0.303741E-03 0.103117E-01									0.048919828 0.010325730 0.00030945208
0.485331E-01 0.102299E-01 0.357819E-03 0.102441E-01									0.049306525 0.010141726 0.00028341575
0.489198E-01 0.103257E-01 0.309452E-03 0.101764E-01									0.049693222 0.010006163 0.00028010750
0.493065E-01 0.101417E-01 0.283416E-03 0.101085E-01									0.050079918 0.010034849 0.00028326028
0.496932E-01 0.100062E-01 0.280107E-03 0.100406E-01									0.050466614 0.010172080 0.00027722820
0.500799E-01 0.100348E-01 0.283260E-03 0.997255E-02									0.050853310 0.0097846083 0.00029232120
0.504666E-01 0.101721E-01 0.277228E-03 0.990441E-02									0.051240004 0.0096245740 0.00027800506
0.508533E-01 0.978461E-02 0.292321E-03 0.983620E-02									0.051626699 0.0098856161 0.00028087266
0.512400E-01 0.962457E-02 0.278005E-03 0.976791E-02									0.052013393 0.0098137944 0.00029139481
0.516267E-01 0.988562E-02 0.280873E-03 0.969955E-02									0.052400086 0.0094825009 0.00027534862
0.520134E-01 0.981379E-02 0.291395E-03 0.963113E-02									0.052786779 0.0096371294 0.00027009926
0.524001E-01 0.948250E-02 0.275349E-03 0.956265E-02									0.053173471 0.0095519129 0.00026706091
0.527868E-01 0.963713E-02 0.270099E-03 0.949413E-02									0.053560163 0.0092192904 0.00027343700
0.531735E-01 0.955191E-02 0.267061E-03 0.942557E-02									0.053946854 0.0095096704 0.00027145532
0.535602E-01 0.921929E-02 0.273437E-03 0.935697E-02									0.054333545 0.0091336606 0.00025347472
0.539469E-01 0.950967E-02 0.271455E-03 0.928835E-02									0.054720235 0.0091012941 0.00027277438
0.543335E-01 0.913366E-02 0.253475E-03 0.921972E-02									0.055106924 0.0091671276 0.00026222761
0.547202E-01 0.910129E-02 0.272774E-03 0.915107E-02									0.055493613 0.0091852264 0.00026396631
0.551069E-01 0.916713E-02 0.262228E-03 0.908242E-02									0.055880302 0.0089942280 0.00025910242
0.554936E-01 0.918523E-02 0.263966E-03 0.901377E-02									0.056266990 0.0088057282 0.00025326671
0.558803E-01 0.899423E-02 0.259102E-03 0.894514E-02									0.056653677 0.0087421711 0.00025882030
0.562670E-01 0.880573E-02 0.253267E-03 0.887652E-02									0.057040364 0.0088560935 0.00026456627
0.566537E-01 0.874217E-02 0.258820E-03 0.880793E-02									0.057427050 0.0087623218 0.00025055813
0.570404E-01 0.885609E-02 0.264566E-03 0.873937E-02									0.057813736 0.0086112709 0.00025627189
0.574271E-01 0.876232E-02 0.250558E-03 0.867085E-02									0.058200421 0.0086837020 0.00025375182
0.578137E-01 0.861127E-02 0.256272E-03 0.860238E-02									0.058587106 0.0086041216 0.00025353860
0.582004E-01 0.868370E-02 0.253752E-03 0.853395E-02									0.058973790 0.0083716484 0.00025557790
0.585871E-01 0.860412E-02 0.253539E-03 0.846559E-02									0.059360473 0.0085138113 0.00024839693
0.589738E-01 0.837165E-02 0.255578E-03 0.839730E-02									0.059747156 0.0082960668 0.00024255969
0.593605E-01 0.851381E-02 0.248397E-03 0.832907E-02									0.060133838 0.0081249404 0.00024424282
0.597472E-01 0.829607E-02 0.242560E-03 0.826093E-02									0.060520520 0.0081382124 0.00024107794
0.601338E-01 0.812494E-02 0.244243E-03 0.819287E-02									0.060907201 0.0080713761 0.00024020090
0.605205E-01 0.813821E-02 0.241078E-03 0.812491E-02									0.061293881 0.0079303232 0.00024431235
0.609072E-01 0.807138E-02 0.240201E-03 0.805704E-02									0.061680561 0.0082228189 0.00024032833
0.612939E-01 0.793032E-02 0.244312E-03 0.798928E-02									0.062067240 0.0079533709 0.00024122871
0.616806E-01 0.822282E-02 0.240328E-03 0.792164E-02									0.062453919 0.0077148912 0.00023027712
0.620672E-01 0.795337E-02 0.241229E-03 0.785411E-02									0.062840597 0.0076292028 0.00023587423
0.624539E-01 0.771489E-02 0.230277E-03 0.778670E-02									0.063227274 0.0078015626 0.00024018243
0.628406E-01 0.762920E-02 0.235874E-03 0.771943E-02									0.063613951 0.0075234552 0.00023603956
0.632273E-01 0.780156E-02 0.240182E-03 0.765229E-02									0.064000627 0.0076666699 0.00023086701
0.636140E-01 0.752346E-02 0.236040E-03 0.758530E-02									0.064387302 0.0075458009 0.00022385524
0.640006E-01 0.766667E-02 0.230867E-03 0.751845E-02									0.064773977 0.0075200164 0.00023270161
0.643873E-01 0.754580E-02 0.223855E-03 0.745176E-02									0.065160651 0.0073897568 0.00023683145
0.647740E-01 0.752002E-02 0.232702E-03 0.738523E-02									0.065547325 0.0073798587 0.00022482539
0.651607E-01 0.738976E-02 0.236831E-03 0.731887E-02									0.065933998 0.0072379030 0.00022561445
0.655473E-01 0.737986E-02 0.224825E-03 0.725268E-02									0.066320670 0.0073411353 0.00023011743
0.659340E-01 0.723790E-02 0.225614E-03 0.718667E-02									0.066707341 0.0071513587 0.00022873587
0.663207E-01 0.734114E-02 0.230117E-03 0.712084E-02									0.067094012 0.0070889586 0.00022578500
0.667073E-01 0.715136E-02 0.228736E-03 0.705521E-02									0.067480682 0.0069751576 0.00022568161
0.670940E-01 0.708896E-02 0.225785E-03 0.698976E-02									0.067867352 0.0067717382 0.00022647800
0.674807E-01 0.697516E-02 0.225682E-03 0.692452E-02									0.068254021 0.0068459635 0.00021502802
0.678674E-01 0.677174E-02 0.226478E-03 0.685948E-02									0.068640689 0.0068549513 0.00021729450
0.682540E-01 0.684596E-02 0.215028E-03 0.679465E-02									0.069027357 0.0066548467 0.00020768445
0.686407E-01 0.685495E-02 0.217294E-03 0.673004E-02									0.069414024 0.0065858684 0.00021119774
0.690274E-01 0.665485E-02 0.207684E-03 0.666565E-02									0.069800690 0.0067063763 0.00021678589
0.694140E-01 0.658587E-02 0.211198E-03 0.660149E-02									0.070187355 0.0065329191 0.00021547854
0.698007E-01 0.670638E-02 0.216786E-03 0.653756E-02									0.070574020 0.0066022524 0.00021814376
0.701874E-01 0.653292E-02 0.215479E-03 0.647386E-02									0.070960684 0.0064341534 0.00021299568
0.705740E-01 0.660225E-02 0.218144E-03 0.641040E-02									0.071347347 0.0063430376 0.00021133472
0.709607E-01 0.643415E-02 0.212996E-03 0.634719E-02									0.071734010 0.0064479128 0.00020795333
0.713473E-01 0.634304E-02 0.211335E-03 0.628423E-02									0.072120672 0.0061481956 0.00020450707
0.717340E-01 0.644791E-02 0.207953E-03 0.622152E-02									0.072507333 0.0061284506 0.00020818178
0.721207E-01 0.614820E-02 0.204507E-03 0.615908E-02									0.072893994 0.0061513446 0.00021143396
0.725073E-01 0.612845E-02 0.208182E-03 0.609690E-02									0.073280654 0.0060650569 0.00020884500
0.728940E-01 0.615134E-02 0.211434E-03 0.603498E-02									0.073667313 0.0059893278 0.00021515592
0.732807E-01 0.606506E-02 0.208845E-03 0.597334E-02									0.074053971 0.0059075246 0.00021507818
0.736673E-01 0.598933E-02 0.215156E-03 0.591198E-02									0.074440629 0.0058623562 0.00021322393
0.740540E-01 0.590752E-02 0.215078E-03 0.585090E-02									0.074827285 0.0057167929 0.00020675749
0.744406E-01 0.586236E-02 0.213224E-03 0.579011E-02									0.075213942 0.0058243952 0.00021955274
0.748273E-01 0.571679E-02 0.206757E-03 0.572960E-02									0.075600597 0.0055640806 0.00020602780
0.752139E-01 0.582440E-02 0.219553E-03 0.566939E-02									0.075987252 0.0055293282 0.00020955477
0.756006E-01 0.556408E-02 0.206028E-03 0.560948E-02									0.076373906 0.0055284386 0.00021032095
0.759873E-01 0.552933E-02 0.209555E-03 0.554987E-02									0.076760559 0.0055187105 0.00019935305
0.763739E-01 0.552844E-02 0.210321E-03 0.549056E-02									0.077147211 0.0055334763 0.00021122516
0.767606E-01 0.551871E-02 0.199353E-03 0.543157E-02									0.077533863 0.0053453819 0.00020395115
0.771472E-01 0.553348E-02 0.211225E-03 0.537288E-02									0.077920513 0.0053730760 0.00020698678
0.775339E-01 0.534538E-02 0.203951E-03 0.531451E-02									0.078307164 0.0052343456 0.00023489778
0.779205E-01 0.537308E-02 0.206987E-03 0.525646E-02									0.078693813 0.0052195801 0.00019621275
0.783072E-01 0.523435E-02 0.234898E-03 0.519874E-02									0.079080461 0.0050778430 0.00019994647
0.786938E-01 0.521958E-02 0.196213E-03 0.514133E-02									0.079467109 0.0050841068 0.00019579770
0.790805E-01 0.507784E-02 0.199946E-03 0.508426E-02									0.079853756 0.0049528021 0.00020396118
0.794671E-01 0.508411E-02 0.195798E-03 0.502752E-02									0.080240402 0.0049803876 0.00019837956
0.798538E-01 0.495280E-02 0.203961E-03 0.497111E-02									0.080627048 0.0049273953 0.00019459322
0.802404E-01 0.498039E-02 0.198380E-03 0.491504E-02									0.081013692 0.0048057230 0.00019740182
0.806270E-01 0.492740E-02 0.194593E-03 0.485931E-02									0.081400336 0.0047581138 0.00019049059
0.810137E-01 0.480572E-02 0.197402E-03 0.480393E-02									0.081786979 0.0046839202 0.00019233520
0.814003E-01 0.475811E-02 0.190491E-03 0.474889E-02									0.082173621 0.0047478050 0.00019513763
0.817870E-01 0.468392E-02 0.192335E-03 0.469419E-02									0.082560262 0.0046513640 0.00018313331
0.821736E-01 0.474780E-02 0.195138E-03 0.463986E-02									0.082946903 0.0045467437 0.00018821512
0.825603E-01 0.465136E-02 0.183133E-03 0.458587E-02									0.083333542 0.0044318179 0.00019439623
0.829469E-01 0.454674E-02 0.188215E-03 0.453224E-02									0.083720181 0.0045103162 0.00018782759
0.833335E-01 0.443182E-02 0.194396E-03 0.447897E-02									0.084106819 0.0043813942 0.00019406877
0.837202E-01 0.451032E-02 0.187828E-03 0.442607E-02									0.084493457 0.0043521378 0.00019342271
0.841068E-01 0.438139E-02 0.194069E-03 0.437352E-02									0.084880093 0.0043222893 0.00019103423
0.844935E-01 0.435214E-02 0.193423E-03 0.432135E-02									0.085266728 0.0041406229 0.00018915603
0.848801E-01 0.432229E-02 0.191034E-03 0.426954E-02									0.085653363 0.0040645476 0.00018744678
0.852667E-01 0.414062E-02 0.189156E-03 0.421810E-02									0.086039997 0.0041607130 0.00018853926
0.856534E-01 0.406455E-02 0.187447E-03 0.416703E-02									0.086426630 0.0041352894 0.00019388307
0.860400E-01 0.416071E-02 0.188539E-03 0.411634E-02									0.086813262 0.0039885740 0.00018444075
0.864266E-01 0.413529E-02 0.193883E-03 0.406602E-02									0.087199893 0.0040729313 0.00018097480
0.868133E-01 0.398857E-02 0.184441E-03 0.401608E-02									0.087586524 0.0039635185 0.00018256916
0.871999E-01 0.407293E-02 0.180975E-03 0.396652E-02									0.087973153 0.0039337883 0.00018280750
0.875865E-01 0.396352E-02 0.182569E-03 0.391733E-02									0.088359782 0.0039870698 0.00018612635
0.879732E-01 0.393379E-02 0.182808E-03 0.386853E-02									0.088746410 0.0038777534 0.00017841586
0.883598E-01 0.398707E-02 0.186126E-03 0.382011E-02									0.089133037 0.0036941302 0.00018564710
0.887464E-01 0.387775E-02 0.178416E-03 0.377207E-02									0.089519663 0.0037741835 0.00018176518
0.891330E-01 0.369413E-02 0.185647E-03 0.372442E-02									0.089906288 0.0037175031 0.00017904564
0.895197E-01 0.377418E-02 0.181765E-03 0.367715E-02									0.090292912 0.0036258670 0.00018146082
0.899063E-01 0.371750E-02 0.179046E-03 0.363027E-02									0.090679535 0.0035751477 0.00018111137
0.902929E-01 0.362587E-02 0.181461E-03 0.358377E-02									0.091066158 0.0035091450 0.00018162787
0.906795E-01 0.357515E-02 0.181111E-03 0.353766E-02									0.091452779 0.0034356610 0.00018113464
0.910662E-01 0.350914E-02 0.181628E-03 0.349194E-02									0.091839400 0.0034081078 0.00017839899
0.914528E-01 0.343566E-02 0.181135E-03 0.344661E-02									0.092226020 0.0033625944 0.00017365906
0.918394E-01 0.340811E-02 0.178399E-03 0.340167E-02									0.092612639 0.0034567610 0.00017719578
0.922260E-01 0.336259E-02 0.173659E-03 0.335713E-02									0.092999257 0.0032691473 0.00019967162
0.926126E-01 0.345676E-02 0.177196E-03 0.331297E-02									0.093385873 0.0031962754 0.00017345098
0.929993E-01 0.326915E-02 0.199672E-03 0.326921E-02									0.093772490 0.0031843781 0.00017341461
0.933859E-01 0.319628E-02 0.173451E-03 0.322584E-02									0.094159105 0.0031654970 0.00017369536
0.937725E-01 0.318438E-02 0.173415E-03 0.318287E-02									0.094545719 0.0031062294 0.00017310129
0.941591E-01 0.316550E-02 0.173695E-03 0.314029E-02									0.094932332 0.0029974356 0.00017624282
0.945457E-01 0.310623E-02 0.173101E-03 0.309811E-02									0.095318944 0.0030569142 0.00016795532
0.949323E-01 0.299744E-02 0.176243E-03 0.305632E-02									0.095705556 0.0031042203 0.00017504452
0.953189E-01 0.305691E-02 0.167955E-03 0.301493E-02									0.096092166 0.0029492718 0.00017295345
0.957056E-01 0.310422E-02 0.175045E-03 0.297393E-02									0.096478776 0.0029287970 0.00017138622
0.960922E-01 0.294927E-02 0.172953E-03 0.293333E-02									0.096865384 0.0028954851 0.00017510176
0.964788E-01 0.292880E-02 0.171386E-03 0.289312E-02									0.097251992 0.0028591035 0.00017051337
0.968654E-01 0.289549E-02 0.175102E-03 0.285330E-02									0.097638598 0.0027752888 0.00017088884
0.972520E-01 0.285910E-02 0.170513E-03 0.281388E-02									0.098025204 0.0027355664 0.00017061214
0.976386E-01 0.277529E-02 0.170889E-03 0.277485E-02									0.098411809 0.0028091650 0.00016913783
0.980252E-01 0.273557E-02 0.170612E-03 0.273622E-02									0.098798412 0.0026977942 0.00016813076
0.984118E-01 0.280917E-02 0.169138E-03 0.269798E-02									0.099185015 0.0026153673 0.00016829609
0.987984E-01 0.269779E-02 0.168131E-03 0.266013E-02									0.099571617 0.0026692234 0.00016938325
0.991850E-01 0.261537E-02 0.168296E-03 0.262266E-02									0.099958218 0.0025370064 0.00018450178
0.995716E-01 0.266922E-02 0.169383E-03 0.258559E-02									0.10034482 0.0026020974 0.00016635920
0.999582E-01 0.253701E-02 0.184502E-03 0.254891E-02									0.10073142 0.0025447443 0.00016687748
0.100345E+00 0.260210E-02 0.166359E-03 0.251261E-02									0.10111801 0.0025437140 0.00016772682
0.100731E+00 0.254474E-02 0.166877E-03 0.247671E-02									0.10150461 0.0024297152 0.00018374031
0.101118E+00 0.254371E-02 0.167727E-03 0.244119E-02									0.10189121 0.0023730014 0.00018147868
0.101505E+00 0.242972E-02 0.183740E-03 0.240605E-02									0.10227780 0.0021919439 0.00016667768
0.101891E+00 0.237300E-02 0.181479E-03 0.237130E-02									0.10266439 0.0023158626 0.00016372550
0.102278E+00 0.219194E-02 0.166678E-03 0.233694E-02									0.10305099 0.0023309754 0.00016667985
0.102664E+00 0.231586E-02 0.163725E-03 0.230296E-02									0.10343758 0.0022688429 0.00016733013
0.103051E+00 0.233098E-02 0.166680E-03 0.226936E-02									0.10382417 0.0022059030 0.00016313923
0.103438E+00 0.226884E-02 0.167330E-03 0.223615E-02									0.10421076 0.0020285070 0.00016829009
0.103824E+00 0.220590E-02 0.163139E-03 0.220332E-02									0.10459735 0.0021882445 0.00016275114
0.104211E+00 0.202851E-02 0.168290E-03 0.217087E-02									0.10498394 0.0019926858 0.00016362503
0.104597E+00 0.218824E-02 0.162751E-03 0.213880E-02									0.10537052 0.0020235307 0.00016379013
0.104984E+00 0.199269E-02 0.163625E-03 0.210710E-02									0.10575711 0.0020349572 0.00016107798
0.105371E+00 0.202353E-02 0.163790E-03 0.207579E-02									0.10614369 0.0019867534 0.00015909843
0.105757E+00 0.203496E-02 0.161078E-03 0.204484E-02									0.10653028 0.0020408379 0.00016465324
0.106144E+00 0.198675E-02 0.159098E-03 0.201427E-02									0.10691686 0.0019678334 0.00017788671
0.106530E+00 0.204084E-02 0.164653E-03 0.198407E-02									0.10730344 0.0018375342 0.00016207417
0.106917E+00 0.196783E-02 0.177887E-03 0.195424E-02									0.10769002 0.0018858537 0.00016198980
0.107303E+00 0.183753E-02 0.162074E-03 0.192478E-02									0.10807660 0.0017861854 0.00015983751
0.107690E+00 0.188585E-02 0.161990E-03 0.189568E-02									0.10846318 0.0017941863 0.00015861090
0.108077E+00 0.178619E-02 0.159838E-03 0.186695E-02									0.10884975 0.0018805602 0.00016320403
0.108463E+00 0.179419E-02 0.158611E-03 0.183858E-02									0.10923633 0.0017380788 0.00015483680
0.108850E+00 0.188056E-02 0.163204E-03 0.181057E-02									0.10962290 0.0017623112 0.00016175486
0.109236E+00 0.173808E-02 0.154837E-03 0.178291E-02									0.11000948 0.0017927755 0.00015962022
0.109623E+00 0.176231E-02 0.161755E-03 0.175561E-02									0.11039605 0.0016618142 0.00015898646
0.110009E+00 0.179278E-02 0.159620E-03 0.172867E-02									0.11078262 0.0017099343 0.00017089305
0.110396E+00 0.166181E-02 0.158986E-03 0.170207E-02									0.11116919 0.0016808929 0.00015516461
0.110783E+00 0.170993E-02 0.170893E-03 0.167583E-02									0.11155576 0.0015452260 0.00015950676
0.111169E+00 0.168089E-02 0.155165E-03 0.164993E-02									0.11194233 0.0016398504 0.00015763761
0.111556E+00 0.154523E-02 0.159507E-03 0.162437E-02									0.11232890 0.0015739354 0.00015418516
0.111942E+00 0.163985E-02 0.157638E-03 0.159916E-02									0.11271546 0.0015267792 0.00016177537
0.112329E+00 0.157394E-02 0.154185E-03 0.157430E-02									0.11310203 0.0014978762 0.00015354002
0.112715E+00 0.152678E-02 0.161775E-03 0.154977E-02									0.11348859 0.0015623907 0.00016116737
0.113102E+00 0.149788E-02 0.153540E-03 0.152559E-02									0.11387516 0.0015040221 0.00017454778
0.113489E+00 0.156239E-02 0.161167E-03 0.150174E-02									0.11426172 0.0014656026 0.00016003435
0.113875E+00 0.150402E-02 0.174548E-03 0.147822E-02									0.11464828 0.0014077144 0.00019929957
0.114262E+00 0.146560E-02 0.160034E-03 0.145504E-02									0.11503484 0.0014066709 0.00017225835
0.114648E+00 0.140771E-02 0.199300E-03 0.143219E-02									0.11542139 0.0013570398 0.00016237886
0.115035E+00 0.140667E-02 0.172258E-03 0.140966E-02									0.11580795 0.0013726535 0.00016420106
0.115421E+00 0.135704E-02 0.162379E-03 0.138746E-02									0.11619451 0.0013469145 0.00016195873
0.115808E+00 0.137265E-02 0.164201E-03 0.136559E-02									0.11658106 0.0012382873 0.00016390366
0.116195E+00 0.134691E-02 0.161959E-03 0.134403E-02									0.11696762 0.0013258115 0.00019009609
0.116581E+00 0.123829E-02 0.163904E-03 0.132279E-02									0.11735417 0.0012041987 0.00016851962
0.116968E+00 0.132581E-02 0.190096E-03 0.130187E-02									0.11774072 0.0012880819 0.00016796339
0.117354E+00 0.120420E-02 0.168520E-03 0.128126E-02									0.11812727 0.0012147101 0.00016774630
0.117741E+00 0.128808E-02 0.167963E-03 0.126096E-02									0.11851382 0.0011036466 0.00016795730
0.118127E+00 0.121471E-02 0.167746E-03 0.124097E-02									0.11890037 0.0011827119 0.00016248296
0.118514E+00 0.110365E-02 0.167957E-03 0.122128E-02									0.11928691 0.0011241066 0.00016527594
0.118900E+00 0.118271E-02 0.162483E-03 0.120189E-02									0.11967346 0.0011433140 0.00016018394
0.119287E+00 0.112411E-02 0.165276E-03 0.118280E-02									0.12006000 0.0011628904 0.00016316878
0.119673E+00 0.114331E-02 0.160184E-03 0.116400E-02									0.12044655 0.0010452565 0.00016517968
0.120060E+00 0.116289E-02 0.163169E-03 0.114550E-02									0.12083309 0.0010796406 0.00017544516
0.120447E+00 0.104526E-02 0.165180E-03 0.112728E-02									0.12121963 0.0010289934 0.00017017198
0.120833E+00 0.107964E-02 0.175445E-03 0.110935E-02									0.12160617 0.0010679808 0.00015703797
0.121220E+00 0.102899E-02 0.170172E-03 0.109171E-02									0.12199271 0.0010478957 0.00016102307
0.121606E+00 0.106798E-02 0.157038E-03 0.107435E-02									0.12237924 0.0010997922 0.00015666810
0.121993E+00 0.104790E-02 0.161023E-03 0.105727E-02									0.12276578 0.00095182419 0.00016477842
0.122379E+00 0.109979E-02 0.156668E-03 0.104047E-02									0.12315231 0.00092570225 0.00015477093
0.122766E+00 0.951824E-03 0.164778E-03 0.102395E-02									0.12353885 0.00093046161 0.00015524699
0.123152E+00 0.925702E-03 0.154771E-03 0.100769E-02									0.12392538 0.00097811638 0.00015507300
0.123539E+00 0.930462E-03 0.155247E-03 0.991709E-03									0.12431191 0.00089506764 0.00016562395
0.123925E+00 0.978116E-03 0.155073E-03 0.975994E-03									0.12469844 0.00096981245 0.00015189401
0.124312E+00 0.895068E-03 0.165624E-03 0.960543E-03									0.12508497 0.00090899290 0.00015241319
0.124698E+00 0.969812E-03 0.151894E-03 0.945355E-03									0.12547150 0.00091390474 0.00016910567
0.125085E+00 0.908993E-03 0.152413E-03 0.930426E-03									0.12585802 0.00087644005 0.00014745844
0.125472E+00 0.913905E-03 0.169106E-03 0.915753E-03									0.12624455 0.00087651102 0.00014815706
0.125858E+00 0.876440E-03 0.147458E-03 0.901335E-03									0.12663107 0.00075681890 0.00016652765
0.126245E+00 0.876511E-03 0.148157E-03 0.887167E-03									0.12701759 0.00080650261 0.00015170747
0.126631E+00 0.756819E-03 0.166528E-03 0.873247E-03									0.12740411 0.00078194944 0.00015605518
0.127018E+00 0.806503E-03 0.151707E-03 0.859573E-03									0.12779063 0.00070476200 0.00015154390
0.127404E+00 0.781949E-03 0.156055E-03 0.846140E-03									0.12817715 0.00068564293 0.00015589399
0.127791E+00 0.704762E-03 0.151544E-03 0.832947E-03									0.12856367 0.00074562076 0.00015697621
0.128177E+00 0.685643E-03 0.155894E-03 0.819990E-03									0.12895018 0.00079054822 0.00014816008
0.128564E+00 0.745621E-03 0.156976E-03 0.807267E-03									0.12933670 0.00074355327 0.00015571832
0.128950E+00 0.790548E-03 0.148160E-03 0.794774E-03									0.12972321 0.00082169812 0.00015448855
0.129337E+00 0.743553E-03 0.155718E-03 0.782508E-03									0.13010972 0.00070624984 0.00015701543
0.129723E+00 0.821698E-03 0.154489E-03 0.770467E-03									0.13049623 0.00068585565 0.00015541344
0.130110E+00 0.706250E-03 0.157015E-03 0.758648E-03									0.13088274 0.00085592012 0.00016440219
0.130496E+00 0.685856E-03 0.155413E-03 0.747047E-03									0.13126925 0.00070082599 0.00015519141
0.130883E+00 0.855920E-03 0.164402E-03 0.735662E-03									0.13165576 0.00075168794 0.00015443743
0.131269E+00 0.700826E-03 0.155191E-03 0.724490E-03									0.13204226 0.00065853800 0.00015831210
0.131656E+00 0.751688E-03 0.154437E-03 0.713528E-03									0.13242877 0.00065943985 0.00015659061
0.132042E+00 0.658538E-03 0.158312E-03 0.702774E-03									0.13281527 0.00059325209 0.00015524772
0.132429E+00 0.659440E-03 0.156591E-03 0.692225E-03									0.13320177 0.00059869406 0.00015612627
0.132815E+00 0.593252E-03 0.155248E-03 0.681877E-03									0.13358827 0.00057149552 0.00015101643
0.133202E+00 0.598694E-03 0.156126E-03 0.671729E-03									0.13397477 0.00054764849 0.00015555100
0.133588E+00 0.571496E-03 0.151016E-03 0.661778E-03									0.13436127 0.00051365869 0.00015430939
0.133975E+00 0.547648E-03 0.155551E-03 0.652020E-03									0.13474777 0.00055730802 0.00015077467
0.134361E+00 0.513659E-03 0.154309E-03 0.642454E-03									0.13513426 0.00050927763 0.00015159829
0.134748E+00 0.557308E-03 0.150775E-03 0.633076E-03									0.13552076 0.00053360090 0.00014447283
0.135134E+00 0.509278E-03 0.151598E-03 0.623884E-03									0.13590725 0.00048866091 0.00014980044
0.135521E+00 0.533601E-03 0.144473E-03 0.614874E-03									0.13629374 0.00060134958 0.00014767653
0.135907E+00 0.488661E-03 0.149800E-03 0.606045E-03									0.13668023 0.00053075260 0.00014609302
0.136294E+00 0.601350E-03 0.147677E-03 0.597394E-03									0.13706672 0.00048254752 0.00015116032
0.136680E+00 0.530753E-03 0.146093E-03 0.588918E-03									0.13745320 0.00049890481 0.00014619860
0.137067E+00 0.482548E-03 0.151160E-03 0.580615E-03									0.13783969 0.00050323784 0.00014894600
0.137453E+00 0.498905E-03 0.146199E-03 0.572482E-03									0.13822617 0.00043571181 0.00014560075
0.137840E+00 0.503238E-03 0.148946E-03 0.564516E-03									0.13861266 0.00054300169 0.00014681720
0.138226E+00 0.435712E-03 0.145601E-03 0.556715E-03									0.13899914 0.00056347751 0.00014883371
0.138613E+00 0.543002E-03 0.146817E-03 0.549076E-03									0.13938562 0.00047584057 0.00014602628
0.138999E+00 0.563478E-03 0.148834E-03 0.541598E-03									0.13977210 0.00049975296 0.00014805817
0.139386E+00 0.475841E-03 0.146026E-03 0.534277E-03									0.14015857 0.00049152124 0.00014573519
0.139772E+00 0.499753E-03 0.148058E-03 0.527111E-03									0.14054505 0.00051172514 0.00014748034
0.140159E+00 0.491521E-03 0.145735E-03 0.520098E-03									0.14093152 0.00041155902 0.00014273666
0.140545E+00 0.511725E-03 0.147480E-03 0.513235E-03									0.14131800 0.00041910976 0.00014569982
0.140932E+00 0.411559E-03 0.142737E-03 0.506519E-03									0.14170447 0.00044795220 0.00014018330
0.141318E+00 0.419110E-03 0.145700E-03 0.499947E-03									0.14209094 0.00043101002 0.00014436180
0.141704E+00 0.447952E-03 0.140183E-03 0.493517E-03									0.14247741 0.00048405491 0.00014306950
0.142091E+00 0.431010E-03 0.144362E-03 0.487226E-03									0.14286388 0.00039096665 0.00014101640
0.142477E+00 0.484055E-03 0.143069E-03 0.481070E-03									0.14325034 0.00044991553 0.00014269658
0.142864E+00 0.390967E-03 0.141016E-03 0.475047E-03									0.14363681 0.00039144166 0.00014065841
0.143250E+00 0.449916E-03 0.142697E-03 0.469155E-03									0.14402327 0.00042167881 0.00014145832
0.143637E+00 0.391442E-03 0.140658E-03 0.463391E-03									0.14440973 0.00039822139 0.00014348271
0.144023E+00 0.421679E-03 0.141458E-03 0.457753E-03									0.14479619 0.00039719707 0.00013939132
0.144410E+00 0.398221E-03 0.143483E-03 0.452238E-03									0.14518265 0.00036723722 0.00014333781
0.144796E+00 0.397197E-03 0.139391E-03 0.446844E-03									0.14556911 0.00038884770 0.00014347474
0.145183E+00 0.367237E-03 0.143338E-03 0.441568E-03									0.14595557 0.00041152671 0.00014001536
0.145569E+00 0.388848E-03 0.143475E-03 0.436408E-03									0.14634202 0.00036999358 0.00014220329
0.145956E+00 0.411527E-03 0.140015E-03 0.431362E-03									0.14672847 0.00042647158 0.00013901409
0.146342E+00 0.369994E-03 0.142203E-03 0.426429E-03									0.14711492 0.00028424697 0.00014298730
0.146728E+00 0.426472E-03 0.139014E-03 0.421605E-03									0.14750138 0.00037864830 0.00013933218
0.147115E+00 0.284247E-03 0.142987E-03 0.416888E-03									0.14788782 0.00034587642 0.00013857504
0.147501E+00 0.378648E-03 0.139332E-03 0.412278E-03									0.14827427 0.00044412695 0.00014373349
0.147888E+00 0.345876E-03 0.138575E-03 0.407771E-03									0.14866072 0.00036814661 0.00014144368
0.148274E+00 0.444127E-03 0.143733E-03 0.403366E-03									0.14904716 0.00039323910 0.00014422452
0.148661E+00 0.368147E-03 0.141444E-03 0.399061E-03									0.14943360 0.00028335871 0.00014102327
0.149047E+00 0.393239E-03 0.144225E-03 0.394855E-03									0.14982005 0.00032096127 0.00013922482
0.149434E+00 0.283359E-03 0.141023E-03 0.390744E-03									0.15020649 0.00037240458 0.00014087946
0.149820E+00 0.320961E-03 0.139225E-03 0.386729E-03									0.15059292 0.00025373077 0.00013989442
0.150206E+00 0.372405E-03 0.140879E-03 0.382807E-03									0.15097936 0.00023193945 0.00014082278
0.150593E+00 0.253731E-03 0.139894E-03 0.378975E-03									0.15136580 0.00028187759 0.00013817230
0.150979E+00 0.231939E-03 0.140823E-03 0.375232E-03									0.15175223 0.00027379011 0.00014060752
0.151366E+00 0.281878E-03 0.138172E-03 0.371576E-03									0.15213866 0.00032108400 0.00013573320
0.151752E+00 0.273790E-03 0.140608E-03 0.368003E-03									0.15252510 0.00030742820 0.00013416149
0.152139E+00 0.321084E-03 0.135733E-03 0.364511E-03									0.15291152 0.00031977734 0.00013811470
0.152525E+00 0.307428E-03 0.134161E-03 0.361099E-03									0.15329795 0.00035628436 0.00013662445
0.152912E+00 0.319777E-03 0.138115E-03 0.357765E-03									0.15368438 0.00042234823 0.00014126744
0.153298E+00 0.356284E-03 0.136624E-03 0.354506E-03									0.15407080 0.00024114610 0.00013430067
0.153684E+00 0.422348E-03 0.141267E-03 0.351320E-03									0.15445723 0.00027195396 0.00013616699
0.154071E+00 0.241146E-03 0.134301E-03 0.348205E-03									0.15484365 0.00024893714 0.00013720887
0.154457E+00 0.271954E-03 0.136167E-03 0.345160E-03									0.15523007 0.00027274255 0.00013582712
0.154844E+00 0.248937E-03 0.137209E-03 0.342183E-03									0.15561649 0.00024815227 0.00013572532
0.155230E+00 0.272743E-03 0.135827E-03 0.339271E-03									0.15600291 0.00031137086 0.00013890995
0.155616E+00 0.248152E-03 0.135725E-03 0.336424E-03									0.15638932 0.00029286602 0.00014646319
0.156003E+00 0.311371E-03 0.138910E-03 0.333639E-03									0.15677574 0.00034943376 0.00014795000
0.156389E+00 0.292866E-03 0.146463E-03 0.330916E-03									0.15716215 0.00024056385 0.00013548804
0.156776E+00 0.349434E-03 0.147950E-03 0.328251E-03									0.15754856 0.00034605064 0.00013462002
0.157162E+00 0.240564E-03 0.135488E-03 0.325645E-03									0.15793497 0.00030226882 0.00013350237
0.157549E+00 0.346051E-03 0.134620E-03 0.323095E-03									0.15832138 0.00025884769 0.00013530471
0.157935E+00 0.302269E-03 0.133502E-03 0.320600E-03									0.15870778 0.00021208693 0.00013588313
0.158321E+00 0.258848E-03 0.135305E-03 0.318158E-03									0.15909419 0.00027869295 0.00013455213
0.158708E+00 0.212087E-03 0.135883E-03 0.315769E-03									0.15948059 0.00015760789 0.00013235139
0.159094E+00 0.278693E-03 0.134552E-03 0.313430E-03									0.15986699 0.00024510541 0.00013420198
0.159481E+00 0.157608E-03 0.132351E-03 0.311141E-03									0.16025339 0.00030197349 0.00013273590
0.159867E+00 0.245105E-03 0.134202E-03 0.308900E-03									0.16063979 0.00031497464 0.00013388331
0.160253E+00 0.301973E-03 0.132736E-03 0.306707E-03									0.16102619 0.00020933725 0.00013465132
0.160640E+00 0.314975E-03 0.133883E-03 0.304559E-03									0.16141258 0.00024387948 0.00013412539
0.161026E+00 0.209337E-03 0.134651E-03 0.302455E-03									0.16179898 0.00034749299 0.00013487544
0.161413E+00 0.243879E-03 0.134125E-03 0.300394E-03									0.16218537 0.00026511896 0.00012968403
0.161799E+00 0.347493E-03 0.134875E-03 0.298374E-03									0.16257176 0.00025593117 0.00013648164
0.162185E+00 0.265119E-03 0.129684E-03 0.296394E-03									0.16295815 0.00030200184 0.00012995211
0.162572E+00 0.255931E-03 0.136482E-03 0.294452E-03									0.16334454 0.00027581310 0.00013168182
0.162958E+00 0.302002E-03 0.129952E-03 0.292548E-03									0.16373092 0.00016105593 0.00013447428
0.163345E+00 0.275813E-03 0.131682E-03 0.290680E-03									0.16411731 0.00023716858 0.00013224106
0.163731E+00 0.161056E-03 0.134474E-03 0.288847E-03									0.16450369 0.00023934802 0.00013189208
0.164117E+00 0.237169E-03 0.132241E-03 0.287048E-03									0.16489007 0.00033430043 0.00013107998
0.164504E+00 0.239348E-03 0.131892E-03 0.285280E-03									0.16527645 0.00029840761 0.00013130283
0.164890E+00 0.334300E-03 0.131080E-03 0.283544E-03									0.16566283 0.00020736657 0.00013171097
0.165276E+00 0.298408E-03 0.131303E-03 0.281838E-03									0.16604920 0.00028496510 0.00013010098
0.165663E+00 0.207367E-03 0.131711E-03 0.280161E-03									0.16643558 0.00016206566 0.00013275884
0.166049E+00 0.284965E-03 0.130101E-03 0.278512E-03									0.16682195 0.00022988972 0.00013211736
0.166436E+00 0.162066E-03 0.132759E-03 0.276890E-03									0.16720832 0.00031568426 0.00012978536
0.166822E+00 0.229890E-03 0.132117E-03 0.275293E-03									0.16759469 0.00021988914 0.00013056703
0.167208E+00 0.315684E-03 0.129785E-03 0.273722E-03									0.16798106 0.00027963407 0.00012999502
0.167595E+00 0.219889E-03 0.130567E-03 0.272174E-03									0.16836742 0.00023641549 0.00013190292
0.167981E+00 0.279634E-03 0.129995E-03 0.270649E-03									0.16875379 0.00018524196 0.00013008882
0.168367E+00 0.236415E-03 0.131903E-03 0.269146E-03									0.16914015 0.00022424064 0.00012999484
0.168754E+00 0.185242E-03 0.130089E-03 0.267664E-03									0.16952651 0.00014279787 0.00012814336
0.169140E+00 0.224241E-03 0.129995E-03 0.266202E-03									0.16991287 0.00026226680 0.00012692519
0.169527E+00 0.142798E-03 0.128143E-03 0.264759E-03									0.17029923 0.00021745688 0.00012871967
0.169913E+00 0.262267E-03 0.126925E-03 0.263335E-03									0.17068559 0.00025370599 0.00012781298
0.170299E+00 0.217457E-03 0.128720E-03 0.261927E-03									0.17107194 0.00025889495 0.00012855274
0.170686E+00 0.253706E-03 0.127813E-03 0.260537E-03									0.17145829 0.00034780511 0.00013000068
0.171072E+00 0.258895E-03 0.128553E-03 0.259163E-03									0.17184464 0.00015605128 0.00012585418
0.171458E+00 0.347805E-03 0.130001E-03 0.257804E-03									0.17223099 0.00017892744 0.00013029178
0.171845E+00 0.156051E-03 0.125854E-03 0.256459E-03									0.17261734 0.00024244386 0.00012906865
0.172231E+00 0.178927E-03 0.130292E-03 0.255129E-03									0.17300369 0.00016643826 0.00013052808
0.172617E+00 0.242444E-03 0.129069E-03 0.253812E-03									0.17339003 0.00033774579 0.00013035656
0.173004E+00 0.166438E-03 0.130528E-03 0.252508E-03									0.17377637 0.00025767820 0.00012558063
0.173390E+00 0.337746E-03 0.130357E-03 0.251216E-03									0.17416271 0.00023323271 0.00012521720
0.173776E+00 0.257678E-03 0.125581E-03 0.249936E-03									0.17454905 0.00026819258 0.00012702026
0.174163E+00 0.233233E-03 0.125217E-03 0.248666E-03									0.17493539 0.00018536717 0.00012959119
0.174549E+00 0.268193E-03 0.127020E-03 0.247407E-03									0.17532172 0.00020100236 0.00012262839
0.174935E+00 0.185367E-03 0.129591E-03 0.246158E-03									0.17570806 0.00026111680 0.00012715868
0.175322E+00 0.201002E-03 0.122628E-03 0.244918E-03									0.17609439 0.00022722222 0.00012849082
0.175708E+00 0.261117E-03 0.127159E-03 0.243687E-03									0.17648072 0.00026750625 0.00012380901
0.176094E+00 0.227222E-03 0.128491E-03 0.242463E-03									0.17686705 0.00022359642 0.00012419693
0.176481E+00 0.267506E-03 0.123809E-03 0.241248E-03									0.17725338 0.00018437275 0.00012711139
0.176867E+00 0.223596E-03 0.124197E-03 0.240039E-03									0.17763970 0.00020947017 0.00012869002
0.177253E+00 0.184373E-03 0.127111E-03 0.238838E-03									0.17802602 0.00027242682 0.00012811376
0.177640E+00 0.209470E-03 0.128690E-03 0.237642E-03									0.17841235 0.00026900660 0.00012742044
0.178026E+00 0.272427E-03 0.128114E-03 0.236452E-03									0.17879867 0.00020827067 0.00012532845
0.178412E+00 0.269007E-03 0.127420E-03 0.235267E-03									0.17918498 0.00025359205 0.00012512737
0.178799E+00 0.208271E-03 0.125328E-03 0.234086E-03									0.17957130 0.00023009336 0.00012557010
0.179185E+00 0.253592E-03 0.125127E-03 0.232910E-03									0.17995761 0.00020422395 0.00012597742
0.179571E+00 0.230093E-03 0.125570E-03 0.231738E-03									0.18034393 0.00015397565 0.00013160919
0.179958E+00 0.204224E-03 0.125977E-03 0.230569E-03									0.18073024 0.00011867984 0.00012581492
0.180344E+00 0.153976E-03 0.131609E-03 0.229403E-03									0.18111655 0.00012478561 0.00012629794
0.180730E+00 0.118680E-03 0.125815E-03 0.228239E-03									0.18150285 0.00016470374 0.00012495451
0.181117E+00 0.124786E-03 0.126298E-03 0.227078E-03									0.18188916 0.00017456782 0.00012645390
0.181503E+00 0.164704E-03 0.124955E-03 0.225919E-03									0.18227546 0.00023352774 0.00012594804
0.181889E+00 0.174568E-03 0.126454E-03 0.224762E-03									0.18266177 0.00023090979 0.00012496962
0.182275E+00 0.233528E-03 0.125948E-03 0.223607E-03									0.18304807 0.00020451920 0.00013021749
0.182662E+00 0.230910E-03 0.124970E-03 0.222454E-03									0.18343436 0.00015678009 0.00013001701
0.183048E+00 0.204519E-03 0.130217E-03 0.221302E-03									0.18382066 0.00026034009 0.00012277208
0.183434E+00 0.156780E-03 0.130017E-03 0.220152E-03									0.18420695 0.00020772702 0.00012495124
0.183821E+00 0.260340E-03 0.122772E-03 0.219002E-03									0.18459325 0.00016443774 0.00012735723
0.184207E+00 0.207727E-03 0.124951E-03 0.217854E-03									0.18497954 0.00015216803 0.00012387522
0.184593E+00 0.164438E-03 0.127357E-03 0.216707E-03									0.18536583 0.00017894919 0.00012296659
0.184980E+00 0.152168E-03 0.123875E-03 0.215560E-03									0.18575211 0.00016875597 0.00012260806
0.185366E+00 0.178949E-03 0.122967E-03 0.214414E-03									0.18613840 0.00014104466 0.00012379725
0.185752E+00 0.168756E-03 0.122608E-03 0.213268E-03									0.18652468 0.00024896670 0.00012292668
0.186138E+00 0.141045E-03 0.123797E-03 0.212122E-03									0.18691097 0.00016736639 0.00012443301
0.186525E+00 0.248967E-03 0.122927E-03 0.210977E-03									0.18729725 0.00019591655 0.00012633570
0.186911E+00 0.167366E-03 0.124433E-03 0.209831E-03									0.18768352 0.00015450162 0.00012321484
0.187297E+00 0.195917E-03 0.126336E-03 0.208686E-03									0.18806980 0.00026925585 0.00012662536
0.187684E+00 0.154502E-03 0.123215E-03 0.207540E-03									0.18845607 0.00021362655 0.00012195479
0.188070E+00 0.269256E-03 0.126625E-03 0.206393E-03									0.18884235 0.00019850574 0.00012078575
0.188456E+00 0.213627E-03 0.121955E-03 0.205246E-03									0.18922862 0.00018209378 0.00012447412
0.188842E+00 0.198506E-03 0.120786E-03 0.204098E-03									0.18961489 0.00015783180 0.00012250227
0.189229E+00 0.182094E-03 0.124474E-03 0.202950E-03									0.19000115 6.9014732e-005 0.00012199340
0.189615E+00 0.157832E-03 0.122502E-03 0.201801E-03									0.19038742 0.00013238639 0.00012249601
0.190001E+00 0.690147E-04 0.121993E-03 0.200650E-03									0.19077368 0.00022319349 0.00012358911
0.190387E+00 0.132386E-03 0.122496E-03 0.199499E-03									0.19115994 0.00020119795 0.00012207435
0.190774E+00 0.223193E-03 0.123589E-03 0.198347E-03									0.19154620 0.00017255795 0.00012082994
0.191160E+00 0.201198E-03 0.122074E-03 0.197193E-03									0.19193246 5.7092392e-005 0.00012623670
0.191546E+00 0.172558E-03 0.120830E-03 0.196039E-03									0.19231871 0.00018521358 0.00012107820
0.191932E+00 0.570924E-04 0.126237E-03 0.194884E-03									0.19270497 0.00012015019 0.00012454407
0.192319E+00 0.185214E-03 0.121078E-03 0.193729E-03									0.19309122 0.00017896401 0.00011982804
0.192705E+00 0.120150E-03 0.124544E-03 0.192572E-03									0.19347747 0.00015022039 0.00012006406
0.193091E+00 0.178964E-03 0.119828E-03 0.191416E-03									0.19386372 0.00015109461 0.00012043950
0.193477E+00 0.150220E-03 0.120064E-03 0.190258E-03									0.19424996 6.8201218e-005 0.00012310195
0.193864E+00 0.151095E-03 0.120439E-03 0.189101E-03									0.19463621 0.00018365679 0.00012185646
0.194250E+00 0.682012E-04 0.123102E-03 0.187943E-03									0.19502245 0.00014109792 0.00012309350
0.194636E+00 0.183657E-03 0.121856E-03 0.186785E-03									0.19540869 0.00017570296 0.00012263532
0.195022E+00 0.141098E-03 0.123093E-03 0.185627E-03									0.19579493 0.00018374497 0.00012885971
0.195409E+00 0.175703E-03 0.122635E-03 0.184468E-03									0.19618117 0.00024306363 0.00013033550
0.195795E+00 0.183745E-03 0.128860E-03 0.183310E-03									0.19656740 0.00014873455 0.00014418155
0.196181E+00 0.243064E-03 0.130336E-03 0.182152E-03									0.19695363 0.00014536134 0.00014377223
0.196567E+00 0.148735E-03 0.144182E-03 0.180994E-03									0.19733986 0.00013977816 0.00014412712
0.196954E+00 0.145361E-03 0.143772E-03 0.179836E-03									0.19772609 0.00017537303 0.00014444759
0.197340E+00 0.139778E-03 0.144127E-03 0.178679E-03									0.19811232 0.00015228934 0.00014219903
0.197726E+00 0.175373E-03 0.144448E-03 0.177522E-03									0.19849854 0.00015239607 0.00014446608
0.198112E+00 0.152289E-03 0.142199E-03 0.176366E-03									0.19888477 0.00024629542 0.00014138971
0.198499E+00 0.152396E-03 0.144466E-03 0.175210E-03									0.19927099 7.4038761e-005 0.00014571410
0.198885E+00 0.246295E-03 0.141390E-03 0.174055E-03									0.19965720 0.00012809892 0.00014459095
0.199271E+00 0.740388E-04 0.145714E-03 0.172900E-03									0.20004342 0.00016145895 0.00014997048
0.199657E+00 0.128099E-03 0.144591E-03 0.171746E-03									0.20042964 0.00019071862 0.00014503746
0.200043E+00 0.161459E-03 0.149970E-03 0.170593E-03									0.20081585 0.00013542580 0.00014326895
0.200430E+00 0.190719E-03 0.145037E-03 0.169442E-03									0.20120206 0.00017040637 0.00014526692
0.200816E+00 0.135426E-03 0.143269E-03 0.168291E-03									0.20158827 0.00013899999 0.00014295521
0.201202E+00 0.170406E-03 0.145267E-03 0.167142E-03									0.20197448 0.00015318387 0.00014559597
0.201588E+00 0.139000E-03 0.142955E-03 0.165994E-03									0.20236068 0.00020552392 0.00014398646
0.201974E+00 0.153184E-03 0.145596E-03 0.164848E-03									0.20274688 0.00016934757 0.00014383238
0.202361E+00 0.205524E-03 0.143986E-03 0.163704E-03									0.20313308 0.00016487266 0.00014216851
0.202747E+00 0.169348E-03 0.143832E-03 0.162562E-03									0.20351928 0.00023035653 0.00013860320
0.203133E+00 0.164873E-03 0.142169E-03 0.161422E-03									0.20390548 0.00012330790 0.00013916748
0.203519E+00 0.230357E-03 0.138603E-03 0.160285E-03									0.20429168 9.5664654e-005 0.00013910915
0.203905E+00 0.123308E-03 0.139167E-03 0.159151E-03									0.20467787 0.00017392407 0.00013972207
0.204292E+00 0.956647E-04 0.139109E-03 0.158019E-03									0.20506406 0.00014825000 0.00013871127
0.204678E+00 0.173924E-03 0.139722E-03 0.156891E-03									0.20545025 0.00013451648 0.00013601274
0.205064E+00 0.148250E-03 0.138711E-03 0.155766E-03									0.20583643 0.00017423238 0.00014014923
0.205450E+00 0.134516E-03 0.136013E-03 0.154644E-03									0.20622262 0.00014582973 0.00013541583
0.205836E+00 0.174232E-03 0.140149E-03 0.153525E-03									0.20660880 0.00011550238 0.00013832627
0.206223E+00 0.145830E-03 0.135416E-03 0.152410E-03									0.20699498 0.00012329114 0.00013946157
0.206609E+00 0.115502E-03 0.138326E-03 0.151300E-03									0.20738116 7.4506652e-005 0.00013634830
0.206995E+00 0.123291E-03 0.139462E-03 0.150193E-03									0.20776734 0.00012101357 0.00013831172
0.207381E+00 0.745067E-04 0.136348E-03 0.149090E-03									0.20815351 0.00011705802 0.00013514662
0.207767E+00 0.121014E-03 0.138312E-03 0.147991E-03									0.20853968 0.00015636005 0.00011853124
0.208154E+00 0.117058E-03 0.135147E-03 0.146897E-03									0.20892585 8.8041677e-005 0.00011907829
0.208540E+00 0.156360E-03 0.118531E-03 0.145807E-03									0.20931202 9.8372382e-005 0.00012019986
0.208926E+00 0.880417E-04 0.119078E-03 0.144722E-03									0.20969819 0.00012791128 0.00011935778
0.209312E+00 0.983724E-04 0.120200E-03 0.143641E-03									0.21008435 0.00012257506 0.00012137949
0.209698E+00 0.127911E-03 0.119358E-03 0.142566E-03									0.21047052 0.00016022308 0.00012003271
0.210084E+00 0.122575E-03 0.121379E-03 0.141495E-03									0.21085668 0.00010351259 0.00011742480
0.210471E+00 0.160223E-03 0.120033E-03 0.140429E-03									0.21124283 0.00019312491 0.00011891062
0.210857E+00 0.103513E-03 0.117425E-03 0.139369E-03									0.21162899 0.00015968560 0.00011977900
0.211243E+00 0.193125E-03 0.118911E-03 0.138315E-03									0.21201514 6.7829475e-005 0.00012042729
0.211629E+00 0.159686E-03 0.119779E-03 0.137266E-03									0.21240129 0.00015911667 0.00012531013
0.212015E+00 0.678295E-04 0.120427E-03 0.136223E-03									0.21278744 0.00017505901 0.00011768750
0.212401E+00 0.159117E-03 0.125310E-03 0.135186E-03									0.21317359 6.8199536e-005 0.00011679288
0.212787E+00 0.175059E-03 0.117687E-03 0.134155E-03									0.21355974 8.6503212e-005 0.00012163822
0.213174E+00 0.681995E-04 0.116793E-03 0.133131E-03									0.21394588 0.00012381088 0.00011872308
0.213560E+00 0.865032E-04 0.121638E-03 0.132113E-03									0.21433202 0.00011005588 0.00012143243
0.213946E+00 0.123811E-03 0.118723E-03 0.131102E-03									0.21471816 9.3777978e-005 0.00011744733
0.214332E+00 0.110056E-03 0.121432E-03 0.130098E-03									0.21510430 8.1605022e-005 0.00012106116
0.214718E+00 0.937780E-04 0.117447E-03 0.129102E-03									0.21549043 0.00016148797 0.00012281940
0.215104E+00 0.816050E-04 0.121061E-03 0.128112E-03									0.21587656 0.00014832650 0.00011889991
0.215490E+00 0.161488E-03 0.122819E-03 0.127130E-03									0.21626269 0.00013716637 0.00012179967
0.215877E+00 0.148327E-03 0.118900E-03 0.126155E-03									0.21664882 4.6982013e-005 0.00012034890
0.216263E+00 0.137166E-03 0.121800E-03 0.125188E-03									0.21703495 9.4197951e-005 0.00012131498
0.216649E+00 0.469820E-04 0.120349E-03 0.124228E-03									0.21742107 0.00012330528 0.00011856737
0.217035E+00 0.941980E-04 0.121315E-03 0.123277E-03									0.21780720 8.0221814e-005 0.00011825546
0.217421E+00 0.123305E-03 0.118567E-03 0.122333E-03									0.21819331 0.00010332103 0.00012095925
0.217807E+00 0.802218E-04 0.118255E-03 0.121397E-03									0.21857943 0.00015184055 0.00012020809
0.218193E+00 0.103321E-03 0.120959E-03 0.120470E-03									0.21896555 0.00012535203 0.00012761867
0.218579E+00 0.151841E-03 0.120208E-03 0.119551E-03									0.21935166 0.00012342007 0.00012493908
0.218966E+00 0.125352E-03 0.127619E-03 0.118640E-03									0.21973777 8.7361185e-005 0.00012131781
0.219352E+00 0.123420E-03 0.124939E-03 0.117738E-03									0.22012388 0.00010622304 0.00011944896
0.219738E+00 0.873612E-04 0.121318E-03 0.116844E-03									0.22050999 0.00012494920 0.00012518381
0.220124E+00 0.106223E-03 0.119449E-03 0.115959E-03									0.22089609 6.6495996e-005 0.00012071400
0.220510E+00 0.124949E-03 0.125184E-03 0.115082E-03									0.22128219 5.2376542e-005 0.00013199864
0.220896E+00 0.664960E-04 0.120714E-03 0.114215E-03									0.22166830 0.00012472749 0.00011890343
0.221282E+00 0.523765E-04 0.131999E-03 0.113356E-03									0.22205439 7.9129950e-005 0.00012103179
0.221668E+00 0.124727E-03 0.118903E-03 0.112506E-03									0.22244049 4.3112612e-005 0.00012003359
0.222054E+00 0.791300E-04 0.121032E-03 0.111666E-03									0.22282658 8.0954386e-005 0.00011867893
0.222440E+00 0.431126E-04 0.120034E-03 0.110834E-03									0.22321267 6.4872157e-005 0.00012114932
0.222827E+00 0.809544E-04 0.118679E-03 0.110012E-03									0.22359876 0.00015960129 0.00012452039
0.223213E+00 0.648722E-04 0.121149E-03 0.109200E-03									0.22398485 7.0776898e-005 0.00012054135
0.223599E+00 0.159601E-03 0.124520E-03 0.108396E-03									0.22437093 9.4614519e-005 0.00012445039
0.223985E+00 0.707769E-04 0.120541E-03 0.107603E-03									0.22475702 0.00010253623 0.00012028939
0.224371E+00 0.946145E-04 0.124450E-03 0.106819E-03									0.22514310 0.00014334667 0.00012131141
0.224757E+00 0.102536E-03 0.120289E-03 0.106045E-03									0.22552918 0.00013554666 0.00012277524
0.225143E+00 0.143347E-03 0.121311E-03 0.105280E-03									0.22591525 0.00011766087 0.00011896097
0.225529E+00 0.135547E-03 0.122775E-03 0.104526E-03									0.22630133 5.9549986e-005 0.00012195842
0.225915E+00 0.117661E-03 0.118961E-03 0.103781E-03									0.22668740 5.6985271e-005 0.00011900030
0.226301E+00 0.595500E-04 0.121958E-03 0.103046E-03									0.22707347 0.00017918734 0.00012068508
0.226687E+00 0.569853E-04 0.119000E-03 0.102321E-03									0.22745953 2.9378985e-005 0.00011895306
0.227073E+00 0.179187E-03 0.120685E-03 0.101607E-03									0.22784560 0.00012895808 0.00011898855
0.227460E+00 0.293790E-04 0.118953E-03 0.100902E-03									0.22823166 0.00011652586 0.00012242179
0.227846E+00 0.128958E-03 0.118989E-03 0.100208E-03									0.22861772 8.1895133e-005 0.00011972342
0.228232E+00 0.116526E-03 0.122422E-03 0.995235E-04									0.22900378 8.2176988e-005 0.00011976855
0.228618E+00 0.818951E-04 0.119723E-03 0.988495E-04									0.22938983 0.00011203381 0.00011764014
0.229004E+00 0.821770E-04 0.119769E-03 0.981858E-04									0.22977589 0.00019927851 0.00012002294
0.229390E+00 0.112034E-03 0.117640E-03 0.975323E-04									0.23016194 6.2415166e-005 0.00011939648
0.229776E+00 0.199279E-03 0.120023E-03 0.968892E-04									0.23054799 8.7578753e-005 0.00011895833
0.230162E+00 0.624152E-04 0.119396E-03 0.962565E-04									0.23093403 0.00013122803 0.00011765476
0.230548E+00 0.875788E-04 0.118958E-03 0.956341E-04									0.23132008 0.00011081710 0.00011993045
0.230934E+00 0.131228E-03 0.117655E-03 0.950221E-04									0.23170612 0.00010827915 0.00012132527
0.231320E+00 0.110817E-03 0.119930E-03 0.944204E-04									0.23209216 0.00011823139 0.00011897538
0.231706E+00 0.108279E-03 0.121325E-03 0.938290E-04									0.23247820 2.2333905e-005 0.00011803994
0.232092E+00 0.118231E-03 0.118975E-03 0.932479E-04									0.23286423 7.3392798e-005 0.00011906032
0.232478E+00 0.223339E-04 0.118040E-03 0.926770E-04									0.23325027 8.6672803e-005 0.00011929751
0.232864E+00 0.733928E-04 0.119060E-03 0.921163E-04									0.23363630 0.00017775815 0.00011741071
0.233250E+00 0.866728E-04 0.119298E-03 0.915658E-04									0.23402232 4.7110394e-005 0.00011901434
0.233636E+00 0.177758E-03 0.117411E-03 0.910255E-04									0.23440835 8.1942074e-005 0.00011746820
0.234022E+00 0.471104E-04 0.119014E-03 0.904953E-04									0.23479437 7.9828501e-005 0.00011958184
0.234408E+00 0.819421E-04 0.117468E-03 0.899752E-04									0.23518039 0.00011002224 0.00012187968
0.234794E+00 0.798285E-04 0.119582E-03 0.894652E-04									0.23556641 0.00013208739 0.00012047771
0.235180E+00 0.110022E-03 0.121880E-03 0.889653E-04									0.23595243 6.9105337e-005 0.00011737475
0.235566E+00 0.132087E-03 0.120478E-03 0.884754E-04									0.23633844 0.00015931032 0.00012017121
0.235952E+00 0.691053E-04 0.117375E-03 0.879955E-04									0.23672446 1.0328773e-005 0.00012035236
0.236338E+00 0.159310E-03 0.120171E-03 0.875256E-04									0.23711047 0.00013828804 0.00012154851
0.236724E+00 0.103288E-04 0.120352E-03 0.870657E-04									0.23749647 7.1367843e-005 0.00012058692
0.237110E+00 0.138288E-03 0.121549E-03 0.866157E-04									0.23788248 9.9784645e-005 0.00012187286
0.237496E+00 0.713678E-04 0.120587E-03 0.861756E-04									0.23826848 -9.3684073e-006 0.00012469373
0.237882E+00 0.997846E-04 0.121873E-03 0.857455E-04									0.23865448 3.4282469e-005 0.00012383350
0.238268E+00 -0.936841E-05 0.124694E-03 0.853252E-04									0.23904048 5.8205896e-005 0.00012096067
0.238654E+00 0.342825E-04 0.123834E-03 0.849149E-04									0.23942647 9.2091327e-005 0.00012349724
0.239040E+00 0.582059E-04 0.120961E-03 0.845144E-04									0.23981247 8.5140009e-005 0.00012229140
0.239426E+00 0.920913E-04 0.123497E-03 0.841237E-04									0.24019846 3.5577075e-005 0.00012488959
0.239812E+00 0.851400E-04 0.122291E-03 0.837429E-04									0.24058445 6.7418038e-005 0.00012222701
0.240198E+00 0.355771E-04 0.124890E-03 0.833719E-04									0.24097043 0.00011252100 0.00012604120
0.240584E+00 0.674180E-04 0.122227E-03 0.830107E-04									0.24135642 0.00012550360 0.00012422899
0.240970E+00 0.112521E-03 0.126041E-03 0.826590E-04									0.24174240 8.7911940e-005 0.00012008573
0.241356E+00 0.125504E-03 0.124229E-03 0.823169E-04									0.24212838 0.00014166045 0.00012430911
0.241742E+00 0.879119E-04 0.120086E-03 0.819841E-04									0.24251435 4.6880803e-005 0.00012362046
0.242128E+00 0.141660E-03 0.124309E-03 0.816606E-04									0.24290033 0.00012165977 0.00012634886
0.242514E+00 0.468808E-04 0.123620E-03 0.813462E-04									0.24328630 0.00010183487 0.00012357557
0.242900E+00 0.121660E-03 0.126349E-03 0.810407E-04									0.24367227 0.00013989192 0.00013157233
0.243286E+00 0.101835E-03 0.123576E-03 0.807442E-04									0.24405824 9.7535524e-005 0.00012822356
0.243672E+00 0.139892E-03 0.131572E-03 0.804565E-04									0.24444420 4.6341309e-005 0.00012604625
0.244058E+00 0.975355E-04 0.128224E-03 0.801774E-04									0.24483016 8.6648066e-005 0.00012572844
0.244444E+00 0.463413E-04 0.126046E-03 0.799069E-04									0.24521612 6.8778791e-005 0.00013130619
0.244830E+00 0.866481E-04 0.125728E-03 0.796449E-04									0.24560208 9.4312350e-005 0.00013125840
0.245216E+00 0.687788E-04 0.131306E-03 0.793913E-04									0.24598803 4.1089366e-005 0.00012989165
0.245602E+00 0.943123E-04 0.131258E-03 0.791459E-04									0.24637399 3.0904441e-005 0.00012808793
0.245988E+00 0.410894E-04 0.129892E-03 0.789087E-04									0.24675994 7.2906324e-005 0.00012845138
0.246374E+00 0.309044E-04 0.128088E-03 0.786796E-04									0.24714588 5.0851188e-005 0.00013051164
0.246760E+00 0.729063E-04 0.128451E-03 0.784586E-04									0.24753183 0.00015948481 0.00013673401
0.247146E+00 0.508512E-04 0.130512E-03 0.782454E-04									0.24791777 0.00010775131 0.00013245223
0.247532E+00 0.159485E-03 0.136734E-03 0.780401E-04									0.24830371 9.6270315e-005 0.00012936611
0.247918E+00 0.107751E-03 0.132452E-03 0.778426E-04									0.24868965 2.1062963e-005 0.00013395470
0.248304E+00 0.962703E-04 0.129366E-03 0.776528E-04									0.24907558 6.4649169e-005 0.00013439039
0.248690E+00 0.210630E-04 0.133955E-03 0.774706E-04									0.24946152 0.00010365624 0.00013607467
0.249076E+00 0.646492E-04 0.134390E-03 0.772960E-04									0.24984745 8.3600777e-005 0.00013763582
0.249462E+00 0.103656E-03 0.136075E-03 0.771288E-04									0.25023337 9.0648098e-005 0.00013217554
0.249847E+00 0.836008E-04 0.137636E-03 0.769690E-04									0.25061930 0.00011623852 0.00013882401
0.250233E+00 0.906481E-04 0.132176E-03 0.768166E-04									0.25100522 5.3118878e-005 0.00013501766
0.250619E+00 0.116239E-03 0.138824E-03 0.766715E-04									0.25139114 5.1919195e-005 0.00013244071
0.251005E+00 0.531189E-04 0.135018E-03 0.765334E-04									0.25177706 9.1700123e-005 0.00013553894
0.251391E+00 0.519192E-04 0.132441E-03 0.764022E-04									0.25216298 6.8842023e-005 0.00014087222
0.251777E+00 0.917001E-04 0.135539E-03 0.762778E-04									0.25254889 0.00015020594 0.00014518021
0.252163E+00 0.688420E-04 0.140872E-03 0.761600E-04									0.25293480 0.00010797949 0.00014581144
0.252549E+00 0.150206E-03 0.145180E-03 0.760487E-04									0.25332071 2.3994620e-005 0.00014547949
0.252935E+00 0.107979E-03 0.145811E-03 0.759438E-04									0.25370661 1.3433748e-005 0.00014762702
0.253321E+00 0.239946E-04 0.145479E-03 0.758450E-04									0.25409252 0.00010351586 0.00015121151
0.253707E+00 0.134337E-04 0.147627E-03 0.757523E-04									0.25447842 0.00010309365 0.00015794411
0.254093E+00 0.103516E-03 0.151212E-03 0.756656E-04									0.25486432 6.5015636e-005 0.00015674188
0.254478E+00 0.103094E-03 0.157944E-03 0.755846E-04									0.25525021 8.3597973e-006 0.00016008820
0.254864E+00 0.650156E-04 0.156742E-03 0.755092E-04									0.25563610 9.2861981e-005 0.00015895987
0.255250E+00 0.835980E-05 0.160088E-03 0.754394E-04									0.25602199 0.00012900231 0.00017154778
0.255636E+00 0.928620E-04 0.158960E-03 0.753750E-04									0.25640788 0.00012062510 0.00017060916
0.256022E+00 0.129002E-03 0.171548E-03 0.753159E-04									0.25679377 0.00010218783 0.00017066269
0.256408E+00 0.120625E-03 0.170609E-03 0.752619E-04									0.25717965 1.5312888e-005 0.00017600786
0.256794E+00 0.102188E-03 0.170663E-03 0.752129E-04									0.25756553 2.9810589e-005 0.00018638614
0.257180E+00 0.153129E-04 0.176008E-03 0.751688E-04									0.25795141 2.6258204e-005 0.00016935919
0.257566E+00 0.298106E-04 0.186386E-03 0.751295E-04									0.25833728 -1.0150113e-005 0.00017459380
0.257951E+00 0.262582E-04 0.169359E-03 0.750949E-04									0.25872316 6.9279287e-005 0.00019362434
0.258337E+00 -0.101501E-04 0.174594E-03 0.750647E-04									0.25910903 4.7304767e-005 0.00019084345
0.258723E+00 0.692793E-04 0.193624E-03 0.750390E-04									0.25949489 0.00011360697 0.00017117008
0.259109E+00 0.473048E-04 0.190843E-03 0.750176E-04									0.25988076 8.7445186e-005 0.00018421660
0.259495E+00 0.113607E-03 0.171170E-03 0.750003E-04									0.26026662 6.5184449e-005 0.00018456027
0.259881E+00 0.874452E-04 0.184217E-03 0.749871E-04									0.26065248 3.8743366e-005 0.00018189995
0.260267E+00 0.651844E-04 0.184560E-03 0.749779E-04									0.26103834 0.00011257562 0.00017576039
0.260652E+00 0.387434E-04 0.181900E-03 0.749725E-04									0.26142419 0.00012189047 0.00019365765
0.261038E+00 0.112576E-03 0.175760E-03 0.749708E-04									0.26181004 2.5423037e-005 0.00018172738
0.261424E+00 0.121890E-03 0.193658E-03 0.749726E-04									0.26219589 8.2222683e-005 0.00018042607
0.261810E+00 0.254230E-04 0.181727E-03 0.749779E-04									0.26258174 6.6702969e-005 0.00018532740
0.262196E+00 0.822227E-04 0.180426E-03 0.749865E-04									0.26296758 2.8220530e-005 0.00018676850
0.262582E+00 0.667030E-04 0.185327E-03 0.749984E-04									0.26335343 9.2109121e-005 0.00019313016
0.262968E+00 0.282205E-04 0.186769E-03 0.750132E-04									0.26373927 5.7524474e-005 0.00019422520
0.263353E+00 0.921091E-04 0.193130E-03 0.750311E-04									0.26412510 -7.0438868e-006 0.00018440524
0.263739E+00 0.575245E-04 0.194225E-03 0.750518E-04									0.26451094 2.8950666e-005 0.00018887196
0.264125E+00 -0.704389E-05 0.184405E-03 0.750751E-04									0.26489677 6.9391009e-005 0.00019214986
0.264511E+00 0.289507E-04 0.188872E-03 0.751011E-04									0.26528260 9.3320636e-005 0.00019388506
0.264897E+00 0.693910E-04 0.192150E-03 0.751295E-04									0.26566842 7.8376545e-005 0.00019731349
0.265283E+00 0.933206E-04 0.193885E-03 0.751603E-04									0.26605425 -1.1829884e-005 0.00018854149
0.265668E+00 0.783765E-04 0.197313E-03 0.751932E-04									0.26644007 0.00010011044 0.00018963927
0.266054E+00 -0.118299E-04 0.188541E-03 0.752283E-04									0.26682588 3.4944682e-005 0.00017273800
0.266440E+00 0.100110E-03 0.189639E-03 0.752653E-04									0.26721170 0.00010311189 0.00015437442
0.266826E+00 0.349447E-04 0.172738E-03 0.753042E-04									0.26759751 9.6512969e-005 0.00014462739
0.267212E+00 0.103112E-03 0.154374E-03 0.753448E-04									0.26798332 8.6860632e-005 0.00014385325
0.267598E+00 0.965130E-04 0.144627E-03 0.753870E-04									0.26836913 3.9666045e-006 0.00014569092
0.267983E+00 0.868606E-04 0.143853E-03 0.754306E-04									0.26875494 3.9836542e-005 0.00013705844
0.268369E+00 0.396660E-05 0.145691E-03 0.754757E-04									0.26914074 7.3081808e-005 0.00013176617
0.268755E+00 0.398365E-04 0.137058E-03 0.755219E-04									0.26952654 0.00014734198 0.00013725491
0.269141E+00 0.730818E-04 0.131766E-03 0.755693E-04									0.26991233 9.0356567e-005 0.00012592810
0.269527E+00 0.147342E-03 0.137255E-03 0.756176E-04									0.27029813 6.9156307e-005 0.00012343779
0.269912E+00 0.903566E-04 0.125928E-03 0.756669E-04									0.27068392 0.00010208527 0.00012526994
0.270298E+00 0.691563E-04 0.123438E-03 0.757168E-04									0.27106971 0.00010225782 0.00012329379
0.270684E+00 0.102085E-03 0.125270E-03 0.757674E-04									0.27145550 5.7412785e-005 0.00012074221
0.271070E+00 0.102258E-03 0.123294E-03 0.758185E-04									0.27184128 5.0038198e-005 0.00012116314
0.271456E+00 0.574128E-04 0.120742E-03 0.758701E-04									0.27222706 0.00015179737 0.00012401857
0.271841E+00 0.500382E-04 0.121163E-03 0.759221E-04									0.27261284 7.3467225e-005 0.00012218165
0.272227E+00 0.151797E-03 0.124019E-03 0.759743E-04									0.27299861 0.00010675200 0.00012852592
0.272613E+00 0.734672E-04 0.122182E-03 0.760268E-04									0.27338439 0.00010690754 0.00011878524
0.272999E+00 0.106752E-03 0.128526E-03 0.760793E-04									0.27377016 2.6969920e-005 0.00012836059
0.273384E+00 0.106908E-03 0.118785E-03 0.761319E-04									0.27415593 0.00011126792 0.00012276238
0.273770E+00 0.269699E-04 0.128361E-03 0.761845E-04									0.27454169 0.00010996396 0.00012419990
0.274156E+00 0.111268E-03 0.122762E-03 0.762368E-04									0.27492745 4.3293907e-005 0.00012258370
0.274542E+00 0.109964E-03 0.124200E-03 0.762890E-04									0.27531321 4.5372501e-005 0.00012794597
0.274927E+00 0.432939E-04 0.122584E-03 0.763408E-04									0.27569897 0.00016184213 0.00013520632
0.275313E+00 0.453725E-04 0.127946E-03 0.763922E-04									0.27608472 8.1940397e-005 0.00013882036
0.275699E+00 0.161842E-03 0.135206E-03 0.764430E-04									0.27647047 9.0131157e-005 0.00012459055
0.276085E+00 0.819404E-04 0.138820E-03 0.764933E-04									0.27685622 2.6394535e-005 0.00012772130
0.276470E+00 0.901312E-04 0.124591E-03 0.765428E-04									0.27724197 1.3399478e-005 0.00012850045
0.276856E+00 0.263945E-04 0.127721E-03 0.765916E-04									0.27762771 1.6513846e-006 0.00013009625
0.277242E+00 0.133995E-04 0.128500E-03 0.766395E-04									0.27801345 6.3269064e-005 0.00013361891
0.277628E+00 0.165138E-05 0.130096E-03 0.766865E-04									0.27839919 8.5865154e-005 0.00013126126
0.278013E+00 0.632691E-04 0.133619E-03 0.767324E-04									0.27878492 0.00014709079 0.00014571083
0.278399E+00 0.858652E-04 0.131261E-03 0.767771E-04									0.27917065 9.9826216e-005 0.00014927254
0.278785E+00 0.147091E-03 0.145711E-03 0.768206E-04									0.27955638 0.00012370582 0.00013633902
0.279171E+00 0.998262E-04 0.149273E-03 0.768628E-04									0.27994211 2.3796100e-005 0.00013530502
0.279556E+00 0.123706E-03 0.136339E-03 0.769036E-04									0.28032783 5.1920560e-005 0.00013712636
0.279942E+00 0.237961E-04 0.135305E-03 0.769428E-04									0.28071356 2.3883165e-005 0.00014089250
0.280328E+00 0.519206E-04 0.137126E-03 0.769805E-04									0.28109927 3.5931289e-005 0.00014247741
0.280714E+00 0.238832E-04 0.140892E-03 0.770164E-04									0.28148499 9.4542063e-005 0.00014077034
0.281099E+00 0.359313E-04 0.142477E-03 0.770507E-04									0.28187070 9.7208459e-005 0.00014646289
0.281485E+00 0.945421E-04 0.140770E-03 0.770832E-04									0.28225641 0.00021481227 0.00014550500
0.281871E+00 0.972085E-04 0.146463E-03 0.771139E-04									0.28264212 9.4453778e-005 0.00014498469
0.282256E+00 0.214812E-03 0.145505E-03 0.771428E-04									0.28302782 0.00012617616 0.00014978623
0.282642E+00 0.944538E-04 0.144985E-03 0.771698E-04									0.28341352 3.5541295e-005 0.00014848718
0.283028E+00 0.126176E-03 0.149786E-03 0.771948E-04									0.28379922 7.2862619e-005 0.00015189102
0.283414E+00 0.355413E-04 0.148487E-03 0.772178E-04									0.28418492 0.00012421884 0.00015171499
0.283799E+00 0.728626E-04 0.151891E-03 0.772388E-04									0.28457061 7.2534499e-005 0.00015087999
0.284185E+00 0.124219E-03 0.151715E-03 0.772577E-04									0.28495630 0.00013123473 0.00015412283
0.284571E+00 0.725345E-04 0.150880E-03 0.772745E-04									0.28534199 5.6391821e-005 0.00015362061
0.284956E+00 0.131235E-03 0.154123E-03 0.772890E-04									0.28572767 0.00011155243 0.00015406281
0.285342E+00 0.563918E-04 0.153621E-03 0.773014E-04									0.28611336 0.00013473124 0.00015850894
0.285728E+00 0.111552E-03 0.154063E-03 0.773115E-04									0.28649904 6.3888210e-005 0.00016345751
0.286113E+00 0.134731E-03 0.158509E-03 0.773192E-04									0.28688471 9.8828340e-005 0.00016508728
0.286499E+00 0.638882E-04 0.163458E-03 0.773246E-04									0.28727039 0.00012912024 0.00017328206
0.286885E+00 0.988283E-04 0.165087E-03 0.773276E-04									0.28765606 7.3813109e-005 0.00018301869
0.287270E+00 0.129120E-03 0.173282E-03 0.773281E-04									0.28804172 8.9037125e-005 0.00018613978
0.287656E+00 0.738131E-04 0.183019E-03 0.773261E-04									0.28842739 0.00017176094 0.00017926284
0.288042E+00 0.890371E-04 0.186140E-03 0.773215E-04									0.28881305 2.4712694e-005 0.00019219612
0.288427E+00 0.171761E-03 0.179263E-03 0.773144E-04									0.28919871 8.0219003e-005 0.00017856665
0.288813E+00 0.247127E-04 0.192196E-03 0.773046E-04									0.28958437 9.9513485e-005 0.00018624176
0.289199E+00 0.802190E-04 0.178567E-03 0.772921E-04									0.28997002 0.00010383660 0.00020010985
0.289584E+00 0.995135E-04 0.186242E-03 0.772769E-04									0.29035567 8.8851165e-005 0.00021008239
0.289970E+00 0.103837E-03 0.200110E-03 0.772589E-04									0.29074132 0.00017437366 0.00019623265
0.290356E+00 0.888512E-04 0.210082E-03 0.772381E-04									0.29112696 7.4169483e-005 0.00021886190
0.290741E+00 0.174374E-03 0.196233E-03 0.772144E-04									0.29151260 7.0365140e-005 0.00024048230
0.291127E+00 0.741695E-04 0.218862E-03 0.771880E-04									0.29189824 0.00012156024 0.00022963321
0.291513E+00 0.703651E-04 0.240482E-03 0.771587E-04									0.29228388 0.00012864693 0.00023718377
0.291898E+00 0.121560E-03 0.229633E-03 0.771265E-04									0.29266951 6.4263525e-005 0.00024127092
0.292284E+00 0.128647E-03 0.237184E-03 0.770915E-04									0.29305514 6.6985787e-005 0.00024225662
0.292670E+00 0.642635E-04 0.241271E-03 0.770536E-04									0.29344077 7.3173301e-005 0.00025886154
0.293055E+00 0.669858E-04 0.242257E-03 0.770128E-04									0.29382640 5.3073157e-005 0.00024707428
0.293441E+00 0.731733E-04 0.258862E-03 0.769691E-04									0.29421202 3.5258721e-005 0.00025493062
0.293826E+00 0.530732E-04 0.247074E-03 0.769226E-04									0.29459764 8.5362498e-005 0.00026477993
0.294212E+00 0.352587E-04 0.254931E-03 0.768731E-04									0.29498325 0.00010623089 0.00025750586
0.294598E+00 0.853625E-04 0.264780E-03 0.768208E-04									0.29536887 6.4682350e-005 0.00027259270
0.294983E+00 0.106231E-03 0.257506E-03 0.767655E-04									0.29575448 0.00011393823 0.00027353370
0.295369E+00 0.646823E-04 0.272593E-03 0.767074E-04									0.29614008 6.3710808e-005 0.00025750073
0.295754E+00 0.113938E-03 0.273534E-03 0.766463E-04									0.29652569 0.00012643974 0.00026786686
0.296140E+00 0.637108E-04 0.257501E-03 0.765823E-04									0.29691129 0.00012578089 0.00026157983
0.296526E+00 0.126440E-03 0.267867E-03 0.765154E-04									0.29729689 2.3857758e-005 0.00025542739
0.296911E+00 0.125781E-03 0.261580E-03 0.764456E-04									0.29768248 0.00014078616 0.00025008831
0.297297E+00 0.238578E-04 0.255427E-03 0.763729E-04									0.29806808 8.0874351e-005 0.00024879229
0.297682E+00 0.140786E-03 0.250088E-03 0.762972E-04									0.29845367 5.8186509e-005 0.00023767893
0.298068E+00 0.808744E-04 0.248792E-03 0.762186E-04									0.29883925 0.00015003544 0.00023360569
0.298454E+00 0.581865E-04 0.237679E-03 0.761370E-04									0.29922484 9.4438359e-005 0.00024110942
0.298839E+00 0.150035E-03 0.233606E-03 0.760525E-04									0.29961042 5.6609986e-005 0.00023673331
0.299225E+00 0.944384E-04 0.241109E-03 0.759651E-04									0.29999599 6.0003682e-005 0.00023045657
0.299610E+00 0.566100E-04 0.236733E-03 0.758748E-04									0.30038157 0.00010109574 0.00022364364
0.299996E+00 0.600037E-04 0.230457E-03 0.757815E-04									0.30076714 9.2580181e-005 0.00021690164
0.300382E+00 0.101096E-03 0.223644E-03 0.756853E-04									0.30115271 5.8396336e-005 0.00020354602
0.300767E+00 0.925802E-04 0.216902E-03 0.755862E-04									0.30153828 4.4201199e-005 0.00019497572
0.301153E+00 0.583963E-04 0.203546E-03 0.754841E-04									0.30192384 5.3276080e-005 0.00019995181
0.301538E+00 0.442012E-04 0.194976E-03 0.753793E-04									0.30230940 7.1466035e-005 0.00019331124
0.301924E+00 0.532761E-04 0.199952E-03 0.752716E-04									0.30269496 9.6542270e-005 0.00019289100
0.302309E+00 0.714660E-04 0.193311E-03 0.751610E-04									0.30308051 4.2215760e-005 0.00018550481
0.302695E+00 0.965423E-04 0.192891E-03 0.750477E-04									0.30346606 3.1645177e-005 0.00018396419
0.303081E+00 0.422158E-04 0.185505E-03 0.749317E-04									0.30385161 0.00015340954 0.00018588161
0.303466E+00 0.316452E-04 0.183964E-03 0.748129E-04									0.30423715 0.00014735208 0.00017946586
0.303852E+00 0.153410E-03 0.185882E-03 0.746914E-04									0.30462270 0.00011358493 0.00017681648
0.304237E+00 0.147352E-03 0.179466E-03 0.745672E-04									0.30500824 3.1798975e-005 0.00017484473
0.304623E+00 0.113585E-03 0.176816E-03 0.744404E-04									0.30539377 6.3436892e-005 0.00017913678
0.305008E+00 0.317990E-04 0.174845E-03 0.743110E-04									0.30577931 6.5746600e-005 0.00018064187
0.305394E+00 0.634369E-04 0.179137E-03 0.741789E-04									0.30616484 3.6228875e-005 0.00016818432
0.305779E+00 0.657466E-04 0.180642E-03 0.740443E-04									0.30655036 6.5304251e-005 0.00017786321
0.306165E+00 0.362289E-04 0.168184E-03 0.739071E-04									0.30693589 -4.5593210e-006 0.00017076317
0.306550E+00 0.653043E-04 0.177863E-03 0.737675E-04									0.30732141 8.8381562e-005 0.00017191775
0.306936E+00 -0.455932E-05 0.170763E-03 0.736253E-04									0.30770693 1.9854588e-005 0.00017191639
0.307321E+00 0.883816E-04 0.171918E-03 0.734807E-04									0.30809244 2.4208877e-006 0.00017260253
0.307707E+00 0.198546E-04 0.171916E-03 0.733336E-04									0.30847795 6.9928231e-005 0.00016459542
0.308092E+00 0.242089E-05 0.172603E-03 0.731842E-04									0.30886346 -4.2224342e-005 0.00017033315
0.308478E+00 0.699282E-04 0.164595E-03 0.730324E-04									0.30924897 5.2923662e-005 0.00016582769
0.308863E+00 -0.422243E-04 0.170333E-03 0.728782E-04									0.30963447 9.0892497e-005 0.00016980243
0.309249E+00 0.529237E-04 0.165828E-03 0.727217E-04									0.31001997 1.4697071e-005 0.00016741177
0.309634E+00 0.908925E-04 0.169802E-03 0.725630E-04									0.31040547 0.00011383010 0.00016642503
0.310020E+00 0.146971E-04 0.167412E-03 0.724019E-04									0.31079096 0.00013916225 0.00017117367
0.310405E+00 0.113830E-03 0.166425E-03 0.722387E-04									0.31117645 5.6047230e-005 0.00016013104
0.310791E+00 0.139162E-03 0.171174E-03 0.720733E-04									0.31156194 -2.3367500e-005 0.00016082437
0.311176E+00 0.560472E-04 0.160131E-03 0.719057E-04									0.31194742 6.8950711e-005 0.00015543230
0.311562E+00 -0.233675E-04 0.160824E-03 0.717360E-04									0.31233290 0.00012728859 0.00015248442
0.311947E+00 0.689507E-04 0.155432E-03 0.715643E-04									0.31271838 1.0900392e-005 0.00015039960
0.312333E+00 0.127289E-03 0.152484E-03 0.713906E-04									0.31310386 7.3208574e-005 0.00014630165
0.312718E+00 0.109004E-04 0.150400E-03 0.712150E-04									0.31348933 0.00011388052 0.00014084598
0.313104E+00 0.732086E-04 0.146302E-03 0.710374E-04									0.31387480 6.5827109e-005 0.00013665153
0.313489E+00 0.113881E-03 0.140846E-03 0.708580E-04									0.31426026 1.3429444e-005 0.00013569121
0.313875E+00 0.658271E-04 0.136652E-03 0.706768E-04									0.31464573 4.3124797e-005 0.00013803855
0.314260E+00 0.134294E-04 0.135691E-03 0.704938E-04									0.31503119 0.00013926252 0.00014043070
0.314646E+00 0.431248E-04 0.138039E-03 0.703091E-04									0.31541664 1.4686569e-005 0.00014628122
0.315031E+00 0.139263E-03 0.140431E-03 0.701227E-04									0.31580210 0.00010613992 0.00013901747
0.315417E+00 0.146866E-04 0.146281E-03 0.699347E-04									0.31618755 -6.7549901e-005 0.00013777164
0.315802E+00 0.106140E-03 0.139017E-03 0.697451E-04									0.31657299 0.00012085687 0.00014022320
0.316188E+00 -0.675499E-04 0.137772E-03 0.695540E-04									0.31695844 0.00010971376 0.00014942128
0.316573E+00 0.120857E-03 0.140223E-03 0.693613E-04									0.31734388 0.00011483981 0.00013793388
0.316958E+00 0.109714E-03 0.149421E-03 0.691672E-04									0.31772932 4.2145992e-005 0.00014919033
0.317344E+00 0.114840E-03 0.137934E-03 0.689717E-04									0.31811475 -8.3415727e-006 0.00013673314
0.317729E+00 0.421460E-04 0.149190E-03 0.687748E-04									0.31850018 0.00011951726 0.00014264392
0.318115E+00 -0.834157E-05 0.136733E-03 0.685766E-04									0.31888561 6.4118993e-005 0.00013717719
0.318500E+00 0.119517E-03 0.142644E-03 0.683771E-04									0.31927104 7.1956439e-005 0.00013945149
0.318886E+00 0.641190E-04 0.137177E-03 0.681764E-04									0.31965646 0.00010063176 0.00014367750
0.319271E+00 0.719564E-04 0.139451E-03 0.679745E-04									0.32004188 0.00011487844 0.00013945431
0.319656E+00 0.100632E-03 0.143677E-03 0.677714E-04									0.32042730 4.7452721e-005 0.00015918056
0.320042E+00 0.114878E-03 0.139454E-03 0.675672E-04									0.32081271 0.00011884526 0.00014008125
0.320427E+00 0.474527E-04 0.159181E-03 0.673620E-04									0.32119812 0.00012049007 0.00014735722
0.320813E+00 0.118845E-03 0.140081E-03 0.671557E-04									0.32158352 1.4101141e-005 0.00015094690
0.321198E+00 0.120490E-03 0.147357E-03 0.669485E-04									0.32196893 2.0112480e-005 0.00014428773
0.321584E+00 0.141011E-04 0.150947E-03 0.667403E-04									0.32235433 5.3788902e-005 0.00014229361
0.321969E+00 0.201125E-04 0.144288E-03 0.665314E-04									0.32273972 9.9413966e-005 0.00014443511
0.322354E+00 0.537889E-04 0.142294E-03 0.663216E-04									0.32312512 0.00016092706 0.00014434631
0.322740E+00 0.994140E-04 0.144435E-03 0.661110E-04									0.32351051 0.00010429830 0.00014414917
0.323125E+00 0.160927E-03 0.144346E-03 0.658998E-04									0.32389590 0.00010827468 0.00014082358
0.323511E+00 0.104298E-03 0.144149E-03 0.656879E-04									0.32428128 9.2504739e-005 0.00014423988
0.323896E+00 0.108275E-03 0.140824E-03 0.654754E-04									0.32466666 6.8356254e-005 0.00014426984
0.324281E+00 0.925047E-04 0.144240E-03 0.652624E-04									0.32505204 0.00011388980 0.00014613193
0.324667E+00 0.683563E-04 0.144270E-03 0.650489E-04									0.32543741 1.3027126e-005 0.00014542845
0.325052E+00 0.113890E-03 0.146132E-03 0.648349E-04									0.32582278 0.00017184282 0.00014527545
0.325437E+00 0.130271E-04 0.145428E-03 0.646206E-04									0.32620815 9.6437145e-005 0.00014622833
0.325823E+00 0.171843E-03 0.145275E-03 0.644058E-04									0.32659352 4.0063289e-005 0.00014105507
0.326208E+00 0.964371E-04 0.146228E-03 0.641908E-04									0.32697888 0.00010299675 0.00014407467
0.326594E+00 0.400633E-04 0.141055E-03 0.639755E-04									0.32736424 5.9395680e-005 0.00013891824
0.326979E+00 0.102997E-03 0.144075E-03 0.637601E-04									0.32774959 8.6772981e-005 0.00014489833
0.327364E+00 0.593957E-04 0.138918E-03 0.635444E-04									0.32813494 0.00013855257 0.00014809305
0.327750E+00 0.867730E-04 0.144898E-03 0.633286E-04									0.32852029 8.8709996e-005 0.00014654700
0.328135E+00 0.138553E-03 0.148093E-03 0.631128E-04									0.32890564 5.5895129e-005 0.00014597832
0.328520E+00 0.887100E-04 0.146547E-03 0.628969E-04									0.32929098 9.3992052e-005 0.00014419427
0.328906E+00 0.558951E-04 0.145978E-03 0.626811E-04									0.32967632 0.00015266558 0.00014469526
0.329291E+00 0.939921E-04 0.144194E-03 0.624653E-04									0.33006166 5.7261466e-005 0.00014945501
0.329676E+00 0.152666E-03 0.144695E-03 0.622496E-04									0.33044699 0.00012750674 0.00014534121
0.330062E+00 0.572615E-04 0.149455E-03 0.620340E-04									0.33083232 -1.3345829e-005 0.00014792079
0.330447E+00 0.127507E-03 0.145341E-03 0.618186E-04									0.33121764 -1.4476644e-005 0.00014356752
0.330832E+00 -0.133458E-04 0.147921E-03 0.616035E-04									0.33160297 0.00018647370 0.00014749218
0.331218E+00 -0.144766E-04 0.143568E-03 0.613886E-04									0.33198829 0.00015836151 0.00014656907
0.331603E+00 0.186474E-03 0.147492E-03 0.611741E-04									0.33237360 3.4226010e-005 0.00014783205
0.331988E+00 0.158362E-03 0.146569E-03 0.609600E-04									0.33275892 8.7219337e-005 0.00014867114
0.332374E+00 0.342260E-04 0.147832E-03 0.607462E-04									0.33314423 8.8989540e-005 0.00014787668
0.332759E+00 0.872193E-04 0.148671E-03 0.605330E-04									0.33352953 6.6029773e-005 0.00015117785
0.333144E+00 0.889895E-04 0.147877E-03 0.603202E-04									0.33391484 -2.7264563e-005 0.00014741234
0.333530E+00 0.660298E-04 0.151178E-03 0.601081E-04									0.33430014 0.00010204901 0.00014778398
0.333915E+00 -0.272646E-04 0.147412E-03 0.598965E-04									0.33468543 0.00013163976 0.00014938552
0.334300E+00 0.102049E-03 0.147784E-03 0.596856E-04									0.33507073 -4.3498483e-005 0.00014900607
0.334685E+00 0.131640E-03 0.149386E-03 0.594753E-04									0.33545602 3.5314568e-005 0.00015176921
0.335071E+00 -0.434985E-04 0.149006E-03 0.592658E-04									0.33584130 9.9114688e-005 0.00014878254
0.335456E+00 0.353146E-04 0.151769E-03 0.590571E-04									0.33622659 0.00010236289 0.00014840688
0.335841E+00 0.991147E-04 0.148783E-03 0.588491E-04									0.33661187 0.00011964490 0.00014831892
0.336227E+00 0.102363E-03 0.148407E-03 0.586421E-04									0.33699714 8.5632483e-005 0.00016183167
0.336612E+00 0.119645E-03 0.148319E-03 0.584359E-04									0.33738242 6.4812005e-005 0.00014695721
0.336997E+00 0.856325E-04 0.161832E-03 0.582307E-04									0.33776769 4.2796022e-005 0.00015047465
0.337382E+00 0.648120E-04 0.146957E-03 0.580264E-04									0.33815295 4.9057812e-005 0.00015076501
0.337768E+00 0.427960E-04 0.150475E-03 0.578231E-04									0.33853822 4.1642225e-005 0.00014814341
0.338153E+00 0.490578E-04 0.150765E-03 0.576209E-04									0.33892348 1.2188447e-005 0.00014999797
0.338538E+00 0.416422E-04 0.148143E-03 0.574198E-04									0.33930873 5.0976414e-005 0.00016367384
0.338923E+00 0.121884E-04 0.149998E-03 0.572198E-04									0.33969399 0.00016679948 0.00016453919
0.339309E+00 0.509764E-04 0.163674E-03 0.570209E-04									0.34007924 -3.9055185e-005 0.00015417927
0.339694E+00 0.166799E-03 0.164539E-03 0.568233E-04									0.34046448 0.00012941367 0.00014532896
0.340079E+00 -0.390552E-04 0.154179E-03 0.566268E-04									0.34084973 2.0393683e-005 0.00015555073
0.340464E+00 0.129414E-03 0.145329E-03 0.564317E-04									0.34123497 8.0546020e-005 0.00015069891
0.340850E+00 0.203937E-04 0.155551E-03 0.562378E-04									0.34162020 4.1654661e-005 0.00014984807
0.341235E+00 0.805460E-04 0.150699E-03 0.560452E-04									0.34200544 -5.4869151e-005 0.00015232434
0.341620E+00 0.416547E-04 0.149848E-03 0.558540E-04									0.34239067 8.0374330e-005 0.00015050399
0.342005E+00 -0.548692E-04 0.152324E-03 0.556642E-04									0.34277589 3.8986688e-005 0.00015301184
0.342391E+00 0.803743E-04 0.150504E-03 0.554758E-04									0.34316112 2.0452936e-006 0.00015217382
0.342776E+00 0.389867E-04 0.153012E-03 0.552888E-04									0.34354634 5.3291466e-005 0.00014825188
0.343161E+00 0.204529E-05 0.152174E-03 0.551033E-04									0.34393155 9.5728256e-005 0.00015170783
0.343546E+00 0.532915E-04 0.148252E-03 0.549193E-04									0.34431676 0.00010324979 0.00015391433
0.343932E+00 0.957283E-04 0.151708E-03 0.547369E-04									0.34470197 0.00015416103 0.00015498524
0.344317E+00 0.103250E-03 0.153914E-03 0.545559E-04									0.34508718 6.7550033e-005 0.00015278351
0.344702E+00 0.154161E-03 0.154985E-03 0.543766E-04									0.34547238 5.3653346e-005 0.00015682611
0.345087E+00 0.675500E-04 0.152784E-03 0.541989E-04									0.34585758 0.00012402923 0.00014975202
0.345472E+00 0.536533E-04 0.156826E-03 0.540228E-04									0.34624278 -7.0046033e-005 0.00015181820
0.345858E+00 0.124029E-03 0.149752E-03 0.538484E-04									0.34662797 0.00010150881 0.00015612480
0.346243E+00 -0.700460E-04 0.151818E-03 0.536757E-04									0.34701316 9.8070279e-005 0.00015331512
0.346628E+00 0.101509E-03 0.156125E-03 0.535047E-04									0.34739835 -2.8240420e-005 0.00015279131
0.347013E+00 0.980703E-04 0.153315E-03 0.533355E-04									0.34778353 0.00015434840 0.00015198779
0.347398E+00 -0.282404E-04 0.152791E-03 0.531680E-04									0.34816871 8.9244961e-005 0.00015275907
0.347784E+00 0.154348E-03 0.151988E-03 0.530023E-04									0.34855388 4.7325686e-005 0.00015331200
0.348169E+00 0.892450E-04 0.152759E-03 0.528384E-04									0.34893906 0.00012186575 0.00015345943
0.348554E+00 0.473257E-04 0.153312E-03 0.526764E-04									0.34932422 9.6589751e-005 0.00015571471
0.348939E+00 0.121866E-03 0.153459E-03 0.525162E-04									0.34970939 0.00017713728 0.00015072294
0.349324E+00 0.965898E-04 0.155715E-03 0.523579E-04									0.35009455 4.4820265e-005 0.00014972548
0.349709E+00 0.177137E-03 0.150723E-03 0.522015E-04									0.35047971 0.00012108353 0.00015143501
0.350095E+00 0.448203E-04 0.149725E-03 0.520471E-04									0.35086486 7.3271651e-005 0.00015549625
0.350480E+00 0.121084E-03 0.151435E-03 0.518946E-04									0.35125002 0.00015507353 0.00015424654
0.350865E+00 0.732717E-04 0.155496E-03 0.517440E-04									0.35163516 2.9569008e-005 0.00015482905
0.351250E+00 0.155074E-03 0.154247E-03 0.515955E-04									0.35202031 1.1527591e-005 0.00015269252
0.351635E+00 0.295690E-04 0.154829E-03 0.514489E-04									0.35240545 3.8057079e-005 0.00015566834
0.352020E+00 0.115276E-04 0.152693E-03 0.513043E-04									0.35279059 0.00013406394 0.00015387491
0.352405E+00 0.380571E-04 0.155668E-03 0.511618E-04									0.35317572 5.5828612e-005 0.00015465959
0.352791E+00 0.134064E-03 0.153875E-03 0.510212E-04									0.35356085 4.1655892e-005 0.00015497626
0.353176E+00 0.558286E-04 0.154660E-03 0.508827E-04									0.35394598 3.0661792e-005 0.00015904717
0.353561E+00 0.416559E-04 0.154976E-03 0.507462E-04									0.35433110 0.00017340579 0.00015280350
0.353946E+00 0.306618E-04 0.159047E-03 0.506117E-04									0.35471622 4.5089689e-005 0.00015704628
0.354331E+00 0.173406E-03 0.152804E-03 0.504793E-04									0.35510134 0.00015163468 0.00015530211
0.354716E+00 0.450897E-04 0.157046E-03 0.503490E-04									0.35548645 8.7823990e-005 0.00015545709
0.355101E+00 0.151635E-03 0.155302E-03 0.502207E-04									0.35587156 0.00010390790 0.00015637900
0.355486E+00 0.878240E-04 0.155457E-03 0.500946E-04									0.35625667 -5.2531366e-006 0.00015606766
0.355872E+00 0.103908E-03 0.156379E-03 0.499705E-04									0.35664177 2.7014240e-005 0.00015671712
0.356257E+00 -0.525314E-05 0.156068E-03 0.498485E-04									0.35702687 6.8581493e-005 0.00015651018
0.356642E+00 0.270142E-04 0.156717E-03 0.497287E-04									0.35741197 6.0207847e-005 0.00015711539
0.357027E+00 0.685815E-04 0.156510E-03 0.496110E-04									0.35779706 6.5806301e-005 0.00017123166
0.357412E+00 0.602078E-04 0.157115E-03 0.494954E-04									0.35818215 7.5243928e-005 0.00016964744
0.357797E+00 0.658063E-04 0.171232E-03 0.493819E-04									0.35856723 -1.0956426e-005 0.00015919315
0.358182E+00 0.752439E-04 0.169647E-03 0.492706E-04									0.35895231 0.00018831857 0.00016388990
0.358567E+00 -0.109564E-04 0.159193E-03 0.491615E-04									0.35933739 7.1880038e-005 0.00016811481
0.358952E+00 0.188319E-03 0.163890E-03 0.490546E-04									0.35972247 7.7301612e-005 0.00016387808
0.359337E+00 0.718800E-04 0.168115E-03 0.489498E-04									0.36010754 0.00011415695 0.00016576357
0.359722E+00 0.773016E-04 0.163878E-03 0.488473E-04									0.36049260 8.0111710e-005 0.00016903350
0.360108E+00 0.114157E-03 0.165764E-03 0.487470E-04									0.36087767 0.00019494748 0.00017260021
0.360493E+00 0.801117E-04 0.169034E-03 0.486488E-04									0.36126273 0.00012474272 0.00017040353
0.360878E+00 0.194947E-03 0.172600E-03 0.485529E-04									0.36164779 0.00010408114 0.00017103448
0.361263E+00 0.124743E-03 0.170404E-03 0.484592E-04									0.36203284 0.00019629344 0.00017471569
0.361648E+00 0.104081E-03 0.171034E-03 0.483677E-04									0.36241789 0.00014411693 0.00017222194
0.362033E+00 0.196293E-03 0.174716E-03 0.482783E-04									0.36280293 1.7153725e-005 0.00017160378
0.362418E+00 0.144117E-03 0.172222E-03 0.481912E-04									0.36318798 -1.6057828e-005 0.00017383371
0.362803E+00 0.171537E-04 0.171604E-03 0.481062E-04									0.36357302 -4.1478530e-005 0.00017513686
0.363188E+00 -0.160578E-04 0.173834E-03 0.480234E-04									0.36395805 1.5630030e-005 0.00017963124
0.363573E+00 -0.414785E-04 0.175137E-03 0.479427E-04									0.36434308 0.00012316117 0.00017776878
0.363958E+00 0.156300E-04 0.179631E-03 0.478642E-04									0.36472811 0.00019229270 0.00018042913
0.364343E+00 0.123161E-03 0.177769E-03 0.477879E-04									0.36511314 0.00011669060 0.00018296433
0.364728E+00 0.192293E-03 0.180429E-03 0.477137E-04									0.36549816 8.2470792e-005 0.00017928200
0.365113E+00 0.116691E-03 0.182964E-03 0.476416E-04									0.36588317 -2.7836741e-005 0.00018722583
0.365498E+00 0.824708E-04 0.179282E-03 0.475717E-04									0.36626819 -1.9680273e-005 0.00017699586
0.365883E+00 -0.278367E-04 0.187226E-03 0.475039E-04									0.36665320 8.0630215e-005 0.00017012305
0.366268E+00 -0.196803E-04 0.176996E-03 0.474383E-04									0.36703820 0.00011509885 0.00017586067
0.366653E+00 0.806302E-04 0.170123E-03 0.473748E-04									0.36742321 2.3447396e-005 0.00017499391
0.367038E+00 0.115099E-03 0.175861E-03 0.473134E-04									0.36780821 6.6159770e-005 0.00017274884
0.367423E+00 0.234474E-04 0.174994E-03 0.472541E-04									0.36819320 8.4240095e-005 0.00016989464
0.367808E+00 0.661598E-04 0.172749E-03 0.471969E-04									0.36857819 5.9838297e-005 0.00016958627
0.368193E+00 0.842401E-04 0.169895E-03 0.471418E-04									0.36896318 4.5364960e-005 0.00017402701
0.368578E+00 0.598383E-04 0.169586E-03 0.470889E-04									0.36934817 0.00016385862 0.00016960411
0.368963E+00 0.453650E-04 0.174027E-03 0.470381E-04									0.36973315 0.00017283455 0.00018931608
0.369348E+00 0.163859E-03 0.169604E-03 0.469893E-04									0.37011813 0.00012089198 0.00016993116
0.369733E+00 0.172835E-03 0.189316E-03 0.469427E-04									0.37050310 5.0476093e-005 0.00017125165
0.370118E+00 0.120892E-03 0.169931E-03 0.468982E-04									0.37088807 7.7057629e-005 0.00017404280
0.370503E+00 0.504761E-04 0.171252E-03 0.468558E-04									0.37127304 -4.7687259e-005 0.00016566714
0.370888E+00 0.770576E-04 0.174043E-03 0.468155E-04									0.37165800 0.00017726058 0.00016988007
0.371273E+00 -0.476873E-04 0.165667E-03 0.467772E-04									0.37204296 7.5460332e-005 0.00016272166
0.371658E+00 0.177261E-03 0.169880E-03 0.467410E-04									0.37242792 3.1039862e-005 0.00017131713
0.372043E+00 0.754603E-04 0.162722E-03 0.467067E-04									0.37281287 -3.7702261e-005 0.00017158111
0.372428E+00 0.310399E-04 0.171317E-03 0.466746E-04									0.37319782 -1.4808987e-005 0.00017058794
0.372813E+00 -0.377023E-04 0.171581E-03 0.466443E-04									0.37358276 0.00017219153 0.00016910275
0.373198E+00 -0.148090E-04 0.170588E-03 0.466161E-04									0.37396770 0.00013372627 0.00017080599
0.373583E+00 0.172192E-03 0.169103E-03 0.465899E-04									0.37435264 2.7209962e-005 0.00017320204
0.373968E+00 0.133726E-03 0.170806E-03 0.465655E-04									0.37473757 4.3953429e-005 0.00016672278
0.374353E+00 0.272100E-04 0.173202E-03 0.465431E-04									0.37512250 9.4672266e-005 0.00016926957
0.374738E+00 0.439534E-04 0.166723E-03 0.465227E-04									0.37550743 8.8684961e-005 0.00017011602
0.375123E+00 0.946723E-04 0.169270E-03 0.465041E-04									0.37589235 0.00013775784 0.00016652499
0.375507E+00 0.886850E-04 0.170116E-03 0.464874E-04									0.37627727 6.6820713e-007 0.00016696422
0.375892E+00 0.137758E-03 0.166525E-03 0.464725E-04									0.37666219 0.00012406984 0.00016835110
0.376277E+00 0.668207E-06 0.166964E-03 0.464596E-04									0.37704710 6.1441187e-005 0.00016808635
0.376662E+00 0.124070E-03 0.168351E-03 0.464484E-04									0.37743201 2.6384716e-005 0.00016893300
0.377047E+00 0.614412E-04 0.168086E-03 0.464391E-04									0.37781691 -2.0886749e-005 0.00017120696
0.377432E+00 0.263847E-04 0.168933E-03 0.464316E-04									0.37820181 2.2495427e-005 0.00016837063
0.377817E+00 -0.208867E-04 0.171207E-03 0.464259E-04									0.37858671 0.00014675743 0.00016938181
0.378202E+00 0.224954E-04 0.168371E-03 0.464220E-04									0.37897160 1.0075737e-005 0.00016414784
0.378587E+00 0.146757E-03 0.169382E-03 0.464198E-04									0.37935649 2.3640202e-005 0.00016552435
0.378972E+00 0.100757E-04 0.164148E-03 0.464194E-04									0.37974137 -1.8062093e-005 0.00016860179
0.379356E+00 0.236402E-04 0.165524E-03 0.464208E-04									0.38012626 6.4630465e-005 0.00018637909
0.379741E+00 -0.180621E-04 0.168602E-03 0.464239E-04									0.38051113 1.9560953e-005 0.00016790513
0.380126E+00 0.646305E-04 0.186379E-03 0.464287E-04									0.38089601 9.8167576e-005 0.00016833105
0.380511E+00 0.195610E-04 0.167905E-03 0.464352E-04									0.38128088 -2.0024161e-005 0.00016504433
0.380896E+00 0.981676E-04 0.168331E-03 0.464434E-04									0.38166575 5.8078453e-005 0.00016710692
0.381281E+00 -0.200242E-04 0.165044E-03 0.464532E-04									0.38205061 4.3055358e-005 0.00016465755
0.381666E+00 0.580785E-04 0.167107E-03 0.464647E-04									0.38243547 5.2996379e-005 0.00016996138
0.382051E+00 0.430554E-04 0.164658E-03 0.464778E-04									0.38282032 3.6396759e-005 0.00016748965
0.382435E+00 0.529964E-04 0.169961E-03 0.464926E-04									0.38320518 3.3602845e-006 0.00016894990
0.382820E+00 0.363968E-04 0.167490E-03 0.465089E-04									0.38359002 2.9434887e-005 0.00016857301
0.383205E+00 0.336028E-05 0.168950E-03 0.465267E-04									0.38397487 5.2869073e-005 0.00016717075
0.383590E+00 0.294349E-04 0.168573E-03 0.465461E-04									0.38435971 9.2803653e-005 0.00016787520
0.383975E+00 0.528691E-04 0.167171E-03 0.465670E-04									0.38474454 6.1452876e-005 0.00018529938
0.384360E+00 0.928037E-04 0.167875E-03 0.465894E-04									0.38512938 5.1926195e-005 0.00016309404
0.384745E+00 0.614529E-04 0.185299E-03 0.466133E-04									0.38551421 0.00010761777 0.00016927652
0.385129E+00 0.519262E-04 0.163094E-03 0.466386E-04									0.38589903 9.4112311e-005 0.00018388023
0.385514E+00 0.107618E-03 0.169277E-03 0.466654E-04									0.38628385 4.8581677e-005 0.00016915896
0.385899E+00 0.941123E-04 0.183880E-03 0.466936E-04									0.38666867 4.5450795e-006 0.00016809919
0.386284E+00 0.485817E-04 0.169159E-03 0.467231E-04									0.38705348 0.00010320899 0.00016358360
0.386669E+00 0.454508E-05 0.168099E-03 0.467541E-04									0.38743829 0.00012814220 0.00018469700
0.387053E+00 0.103209E-03 0.163584E-03 0.467864E-04									0.38782310 2.2972223e-005 0.00016487131
0.387438E+00 0.128142E-03 0.184697E-03 0.468200E-04									0.38820790 7.5512408e-005 0.00018779690
0.387823E+00 0.229722E-04 0.164871E-03 0.468550E-04									0.38859270 0.00016453305 0.00016569626
0.388208E+00 0.755124E-04 0.187797E-03 0.468913E-04									0.38897750 4.8489071e-005 0.00016849238
0.388593E+00 0.164533E-03 0.165696E-03 0.469288E-04									0.38936229 4.0823245e-005 0.00016561375
0.388977E+00 0.484891E-04 0.168492E-03 0.469676E-04									0.38974708 8.0557628e-005 0.00016865951
0.389362E+00 0.408232E-04 0.165614E-03 0.470076E-04									0.39013186 -6.5078078e-006 0.00016698309
0.389747E+00 0.805576E-04 0.168660E-03 0.470489E-04									0.39051664 0.00010773126 0.00018207523
0.390132E+00 -0.650781E-05 0.166983E-03 0.470913E-04									0.39090141 2.3301964e-005 0.00016759588
0.390517E+00 0.107731E-03 0.182075E-03 0.471349E-04									0.39128619 0.00012524566 0.00017052840
0.390901E+00 0.233020E-04 0.167596E-03 0.471797E-04									0.39167095 -1.8193979e-006 0.00017022771
0.391286E+00 0.125246E-03 0.170528E-03 0.472256E-04									0.39205572 -2.8418164e-005 0.00016436040
0.391671E+00 -0.181940E-05 0.170228E-03 0.472727E-04									0.39244048 -1.5297059e-005 0.00016731057
0.392056E+00 -0.284182E-04 0.164360E-03 0.473209E-04									0.39282523 6.6275131e-005 0.00016549666
0.392440E+00 -0.152971E-04 0.167311E-03 0.473701E-04									0.39320999 0.00014560898 0.00016423584
0.392825E+00 0.662751E-04 0.165497E-03 0.474204E-04									0.39359474 6.3394312e-005 0.00017354305
0.393210E+00 0.145609E-03 0.164236E-03 0.474718E-04									0.39397948 0.00011194913 0.00016809514
0.393595E+00 0.633943E-04 0.173543E-03 0.475242E-04									0.39436422 8.5832408e-005 0.00016644503
0.393979E+00 0.111949E-03 0.168095E-03 0.475777E-04									0.39474896 6.9384317e-005 0.00016155869
0.394364E+00 0.858324E-04 0.166445E-03 0.476321E-04									0.39513369 6.4422823e-005 0.00016887782
0.394749E+00 0.693843E-04 0.161559E-03 0.476875E-04									0.39551842 0.00013929557 0.00016706272
0.395134E+00 0.644228E-04 0.168878E-03 0.477439E-04									0.39590315 -2.0168236e-006 0.00017709061
0.395518E+00 0.139296E-03 0.167063E-03 0.478012E-04									0.39628787 8.4484406e-005 0.00016809045
0.395903E+00 -0.201682E-05 0.177091E-03 0.478595E-04									0.39667259 6.5709324e-005 0.00018308665
0.396288E+00 0.844844E-04 0.168090E-03 0.479186E-04									0.39705730 1.2413135e-005 0.00016734310
0.396673E+00 0.657093E-04 0.183087E-03 0.479787E-04									0.39744201 4.9429518e-005 0.00018359224
0.397057E+00 0.124131E-04 0.167343E-03 0.480396E-04									0.39782672 1.5247591e-005 0.00018465585
0.397442E+00 0.494295E-04 0.183592E-03 0.481014E-04									0.39821142 -3.3559747e-005 0.00016544989
0.397827E+00 0.152476E-04 0.184656E-03 0.481640E-04									0.39859612 0.00011863981 0.00016754727
0.398211E+00 -0.335597E-04 0.165450E-03 0.482274E-04									0.39898081 2.2019027e-005 0.00016735992
0.398596E+00 0.118640E-03 0.167547E-03 0.482916E-04									0.39936550 0.00010991790 0.00016886389
0.398981E+00 0.220190E-04 0.167360E-03 0.483567E-04									0.39975019 -5.1516945e-005 0.00016733080
0.399365E+00 0.109918E-03 0.168864E-03 0.484224E-04									0.40013487 7.5550860e-005 0.00017364099
0.399750E+00 -0.515169E-04 0.167331E-03 0.484889E-04									0.40051955 0.00015817619 0.00016722822
0.400135E+00 0.755509E-04 0.173641E-03 0.485562E-04									0.40090422 0.00015276669 0.00016689007
0.400520E+00 0.158176E-03 0.167228E-03 0.486241E-04									0.40128889 0.00013870073 0.00017258501
0.400904E+00 0.152767E-03 0.166890E-03 0.486927E-04									0.40167356 3.9946667e-005 0.00016874275
0.401289E+00 0.138701E-03 0.172585E-03 0.487620E-04									0.40205822 9.9558899e-005 0.00016748133
0.401674E+00 0.399467E-04 0.168743E-03 0.488320E-04									0.40244288 1.0753453e-005 0.00016734660
0.402058E+00 0.995589E-04 0.167481E-03 0.489026E-04									0.40282754 0.00016003472 0.00016194456
0.402443E+00 0.107535E-04 0.167347E-03 0.489739E-04									0.40321219 7.0346481e-005 0.00018222400
0.402828E+00 0.160035E-03 0.161945E-03 0.490458E-04									0.40359683 4.4488609e-005 0.00016500489
0.403212E+00 0.703465E-04 0.182224E-03 0.491183E-04									0.40398148 9.2459250e-005 0.00016894228
0.403597E+00 0.444886E-04 0.165005E-03 0.491915E-04									0.40436612 3.7284198e-005 0.00016767702
0.403981E+00 0.924592E-04 0.168942E-03 0.492652E-04									0.40475075 0.00021322052 0.00016928099
0.404366E+00 0.372842E-04 0.167677E-03 0.493395E-04									0.40513538 6.9792441e-005 0.00017277916
0.404751E+00 0.213221E-03 0.169281E-03 0.494143E-04									0.40552001 6.3749886e-005 0.00016787570
0.405135E+00 0.697924E-04 0.172779E-03 0.494897E-04									0.40590463 4.2566563e-005 0.00016854837
0.405520E+00 0.637499E-04 0.167876E-03 0.495657E-04									0.40628925 9.8553513e-005 0.00017045601
0.405905E+00 0.425666E-04 0.168548E-03 0.496421E-04									0.40667387 0.00011097953 0.00018399358
0.406289E+00 0.985535E-04 0.170456E-03 0.497191E-04									0.40705848 5.0817986e-005 0.00017064009
0.406674E+00 0.110980E-03 0.183994E-03 0.497966E-04									0.40744308 0.00011106171 0.00016760256
0.407058E+00 0.508180E-04 0.170640E-03 0.498745E-04									0.40782769 5.1996498e-005 0.00017002330
0.407443E+00 0.111062E-03 0.167603E-03 0.499529E-04									0.40821229 6.2696560e-005 0.00016793487
0.407828E+00 0.519965E-04 0.170023E-03 0.500318E-04									0.40859688 7.7202620e-005 0.00016938758
0.408212E+00 0.626966E-04 0.167935E-03 0.501111E-04									0.40898147 0.00020883446 0.00018450510
0.408597E+00 0.772026E-04 0.169388E-03 0.501908E-04									0.40936606 1.9706532e-005 0.00016965778
0.408981E+00 0.208834E-03 0.184505E-03 0.502710E-04									0.40975064 3.4585405e-005 0.00016936505
0.409366E+00 0.197065E-04 0.169658E-03 0.503515E-04									0.41013522 2.8372981e-006 0.00016634709
0.409751E+00 0.345854E-04 0.169365E-03 0.504324E-04									0.41051980 7.3730860e-005 0.00016885376
0.410135E+00 0.283730E-05 0.166347E-03 0.505137E-04									0.41090437 8.4463439e-005 0.00016278582
0.410520E+00 0.737309E-04 0.168854E-03 0.505954E-04									0.41128893 0.00020234581 0.00016898130
0.410904E+00 0.844634E-04 0.162786E-03 0.506774E-04									0.41167350 8.4471691e-005 0.00016672315
0.411289E+00 0.202346E-03 0.168981E-03 0.507597E-04									0.41205806 5.3436632e-005 0.00016775326
0.411674E+00 0.844717E-04 0.166723E-03 0.508424E-04									0.41244261 0.00012335074 0.00016925474
0.412058E+00 0.534366E-04 0.167753E-03 0.509254E-04									0.41282716 9.3149142e-005 0.00018537881
0.412443E+00 0.123351E-03 0.169255E-03 0.510087E-04									0.41321171 9.7081279e-005 0.00018278059
0.412827E+00 0.931491E-04 0.185379E-03 0.510924E-04									0.41359625 0.00010531287 0.00016608025
0.413212E+00 0.970813E-04 0.182781E-03 0.511764E-04									0.41398079 4.1085339e-005 0.00016387543
0.413596E+00 0.105313E-03 0.166080E-03 0.512606E-04									0.41436532 0.00014535165 0.00017089583
0.413981E+00 0.410853E-04 0.163875E-03 0.513452E-04									0.41474985 6.4483588e-005 0.00016567183
0.414365E+00 0.145352E-03 0.170896E-03 0.514301E-04									0.41513438 -1.0973019e-007 0.00016935440
0.414750E+00 0.644836E-04 0.165672E-03 0.515152E-04									0.41551890 5.7836363e-005 0.00017046478
0.415134E+00 -0.109730E-06 0.169354E-03 0.516007E-04									0.41590342 -1.1167515e-006 0.00016498334
0.415519E+00 0.578364E-04 0.170465E-03 0.516864E-04									0.41628794 1.2594275e-005 0.00016692312
0.415903E+00 -0.111675E-05 0.164983E-03 0.517723E-04									0.41667245 9.5743898e-005 0.00016827484
0.416288E+00 0.125943E-04 0.166923E-03 0.518586E-04									0.41705695 3.0727940e-006 0.00016365896
0.416672E+00 0.957439E-04 0.168275E-03 0.519451E-04									0.41744145 8.1264731e-005 0.00016915954
0.417057E+00 0.307279E-05 0.163659E-03 0.520318E-04									0.41782595 3.5517942e-006 0.00016456576
0.417441E+00 0.812647E-04 0.169160E-03 0.521188E-04									0.41821044 2.7477393e-005 0.00016732969
0.417826E+00 0.355179E-05 0.164566E-03 0.522060E-04									0.41859493 7.5825975e-005 0.00016503658
0.418210E+00 0.274774E-04 0.167330E-03 0.522934E-04									0.41897942 0.00012386102 0.00016807642
0.418595E+00 0.758260E-04 0.165037E-03 0.523810E-04									0.41936390 -5.3844846e-005 0.00016978943
0.418979E+00 0.123861E-03 0.168076E-03 0.524689E-04									0.41974838 3.4819246e-006 0.00016883799
0.419364E+00 -0.538448E-04 0.169789E-03 0.525569E-04									0.42013285 0.00015511114 0.00016637136
0.419748E+00 0.348192E-05 0.168838E-03 0.526452E-04									0.42051732 6.0074780e-005 0.00018071633
0.420133E+00 0.155111E-03 0.166371E-03 0.527336E-04									0.42090178 6.3802903e-005 0.00018339056
0.420517E+00 0.600748E-04 0.180716E-03 0.528223E-04									0.42128625 3.8343359e-005 0.00016629420
0.420902E+00 0.638029E-04 0.183391E-03 0.529111E-04									0.42167070 4.8269183e-005 0.00016481339
0.421286E+00 0.383434E-04 0.166294E-03 0.530001E-04									0.42205515 9.5248775e-005 0.00016784770
0.421671E+00 0.482692E-04 0.164813E-03 0.530893E-04									0.42243960 9.6707453e-005 0.00018557078
0.422055E+00 0.952488E-04 0.167848E-03 0.531786E-04									0.42282405 7.6587838e-005 0.00017228919
0.422440E+00 0.967075E-04 0.185571E-03 0.532682E-04									0.42320849 3.0887306e-005 0.00016671864
0.422824E+00 0.765878E-04 0.172289E-03 0.533579E-04									0.42359292 5.7498572e-005 0.00016968929
0.423208E+00 0.308873E-04 0.166719E-03 0.534478E-04									0.42397735 4.2625952e-005 0.00016686998
0.423593E+00 0.574986E-04 0.169689E-03 0.535379E-04									0.42436178 -3.8798037e-005 0.00016668147
0.423977E+00 0.426260E-04 0.166870E-03 0.536281E-04									0.42474621 0.00010758920 0.00017116401
0.424362E+00 -0.387980E-04 0.166681E-03 0.537186E-04									0.42513062 8.2543328e-005 0.00016424496
0.424746E+00 0.107589E-03 0.171164E-03 0.538092E-04									0.42551504 0.00012316425 0.00016833026
0.425131E+00 0.825433E-04 0.164245E-03 0.539000E-04									0.42589945 3.6444893e-006 0.00018667012
0.425515E+00 0.123164E-03 0.168330E-03 0.539909E-04									0.42628386 0.00011893162 0.00016870690
0.425899E+00 0.364449E-05 0.186670E-03 0.540821E-04									0.42666826 7.1040660e-006 0.00018321636
0.426284E+00 0.118932E-03 0.168707E-03 0.541734E-04									0.42705266 5.1475760e-005 0.00016944065
0.426668E+00 0.710407E-05 0.183216E-03 0.542649E-04									0.42743705 4.3007397e-005 0.00017449521
0.427053E+00 0.514758E-04 0.169441E-03 0.543566E-04									0.42782144 7.6033819e-005 0.00018368247
0.427437E+00 0.430074E-04 0.174495E-03 0.544484E-04									0.42820583 1.0686369e-005 0.00016625763
0.427821E+00 0.760338E-04 0.183682E-03 0.545404E-04									0.42859021 4.1399953e-005 0.00016837541
0.428206E+00 0.106864E-04 0.166258E-03 0.546326E-04									0.42897459 1.2618889e-005 0.00017197300
0.428590E+00 0.414000E-04 0.168375E-03 0.547250E-04									0.42935896 1.2597885e-005 0.00016820224
0.428975E+00 0.126189E-04 0.171973E-03 0.548175E-04									0.42974333 5.5319390e-005 0.00016646711
0.429359E+00 0.125979E-04 0.168202E-03 0.549102E-04									0.43012769 9.4977996e-005 0.00016508629
0.429743E+00 0.553194E-04 0.166467E-03 0.550031E-04									0.43051205 8.1035475e-005 0.00018405138
0.430128E+00 0.949780E-04 0.165086E-03 0.550961E-04									0.43089641 4.9786728e-005 0.00016799821
0.430512E+00 0.810355E-04 0.184051E-03 0.551893E-04									0.43128076 -3.3592182e-005 0.00017386716
0.430896E+00 0.497867E-04 0.167998E-03 0.552827E-04									0.43166511 6.8763997e-005 0.00016935459
0.431281E+00 -0.335922E-04 0.173867E-03 0.553762E-04									0.43204945 7.0710974e-006 0.00016926101
0.431665E+00 0.687640E-04 0.169355E-03 0.554700E-04									0.43243379 1.7923156e-005 0.00017029289
0.432049E+00 0.707110E-05 0.169261E-03 0.555639E-04									0.43281813 3.0666156e-005 0.00017136587
0.432434E+00 0.179232E-04 0.170293E-03 0.556580E-04									0.43320246 7.1893439e-005 0.00017086004
0.432818E+00 0.306662E-04 0.171366E-03 0.557523E-04									0.43358678 0.00017410393 0.00017048500
0.433202E+00 0.718934E-04 0.170860E-03 0.558468E-04									0.43397111 7.5511168e-005 0.00018840209
0.433587E+00 0.174104E-03 0.170485E-03 0.559416E-04									0.43435542 0.00010754440 0.00025467749
0.433971E+00 0.755112E-04 0.188402E-03 0.560365E-04									0.43473974 2.6111046e-007 0.00016915321
0.434355E+00 0.107544E-03 0.254677E-03 0.561316E-04									0.43512405 2.1127303e-005 0.00016658156
0.434740E+00 0.261110E-06 0.169153E-03 0.562270E-04									0.43550835 -1.6800748e-007 0.00016848185
0.435124E+00 0.211273E-04 0.166582E-03 0.563226E-04									0.43589265 -8.3763602e-005 0.00017235993
0.435508E+00 -0.168007E-06 0.168482E-03 0.564184E-04									0.43627695 7.1595502e-005 0.00016873519
0.435893E+00 -0.837636E-04 0.172360E-03 0.565144E-04									0.43666124 0.00016745282 0.00016566550
0.436277E+00 0.715955E-04 0.168735E-03 0.566107E-04									0.43704553 5.2135469e-005 0.00017233005
0.436661E+00 0.167453E-03 0.165665E-03 0.567072E-04									0.43742982 2.9138936e-005 0.00016689642
0.437046E+00 0.521355E-04 0.172330E-03 0.568040E-04									0.43781409 5.1155838e-005 0.00017027674
0.437430E+00 0.291389E-04 0.166896E-03 0.569010E-04									0.43819837 0.00011103692 0.00017033490
0.437814E+00 0.511558E-04 0.170277E-03 0.569982E-04									0.43858264 0.00011834715 0.00017009176
0.438198E+00 0.111037E-03 0.170335E-03 0.570958E-04									0.43896691 0.00011715991 0.00016952950
0.438583E+00 0.118347E-03 0.170092E-03 0.571936E-04									0.43935117 4.2777275e-005 0.00016765808
0.438967E+00 0.117160E-03 0.169530E-03 0.572916E-04									0.43973543 8.8619911e-005 0.00017016305
0.439351E+00 0.427773E-04 0.167658E-03 0.573900E-04									0.44011968 5.5644832e-005 0.00018497843
0.439735E+00 0.886199E-04 0.170163E-03 0.574886E-04									0.44050393 0.00012182030 0.00017315364
0.440120E+00 0.556448E-04 0.184978E-03 0.575875E-04									0.44088818 0.00013942395 0.00017733602
0.440504E+00 0.121820E-03 0.173154E-03 0.576867E-04									0.44127242 0.00018846971 0.00017319979
0.440888E+00 0.139424E-03 0.177336E-03 0.577862E-04									0.44165665 0.00016267973 0.00017977426
0.441272E+00 0.188470E-03 0.173200E-03 0.578860E-04									0.44204089 2.3908989e-005 0.00017626833
0.441657E+00 0.162680E-03 0.179774E-03 0.579861E-04									0.44242511 4.2490781e-005 0.00018283192
0.442041E+00 0.239090E-04 0.176268E-03 0.580865E-04									0.44280934 1.3131740e-005 0.00019053795
0.442425E+00 0.424908E-04 0.182832E-03 0.581872E-04									0.44319356 0.00017064388 0.00018251099
0.442809E+00 0.131317E-04 0.190538E-03 0.582882E-04									0.44357777 2.3474913e-005 0.00021290166
0.443194E+00 0.170644E-03 0.182511E-03 0.583895E-04									0.44396198 7.2364487e-005 0.00018915030
0.443578E+00 0.234749E-04 0.212902E-03 0.584912E-04									0.44434619 -2.9533908e-005 0.00019242029
0.443962E+00 0.723645E-04 0.189150E-03 0.585932E-04									0.44473039 8.1513674e-005 0.00019196512
0.444346E+00 -0.295339E-04 0.192420E-03 0.586955E-04									0.44511459 0.00014556260 0.00019218568
0.444730E+00 0.815137E-04 0.191965E-03 0.587981E-04									0.44549878 -2.9376187e-005 0.00018994377
0.445115E+00 0.145563E-03 0.192186E-03 0.589011E-04									0.44588297 0.00013120449 0.00019092992
0.445499E+00 -0.293762E-04 0.189944E-03 0.590044E-04									0.44626715 -3.6562633e-005 0.00019319204
0.445883E+00 0.131204E-03 0.190930E-03 0.591081E-04									0.44665133 5.7784116e-006 0.00019447267
0.446267E+00 -0.365626E-04 0.193192E-03 0.592121E-04									0.44703551 2.9215142e-005 0.00019627062
0.446651E+00 0.577841E-05 0.194473E-03 0.593165E-04									0.44741968 7.7581974e-005 0.00024435176
0.447036E+00 0.292151E-04 0.196271E-03 0.594212E-04									0.44780384 1.6367499e-005 0.00022309176
0.447420E+00 0.775820E-04 0.244352E-03 0.595263E-04									0.44818801 0.00014068402 0.00019132781
0.447804E+00 0.163675E-04 0.223092E-03 0.596318E-04									0.44857216 -3.7229630e-005 0.00020127333
0.448188E+00 0.140684E-03 0.191328E-03 0.597376E-04									0.44895632 0.00012283444 0.00020092617
0.448572E+00 -0.372296E-04 0.201273E-03 0.598438E-04									0.44934047 0.00014184940 0.00020162515
0.448956E+00 0.122834E-03 0.200926E-03 0.599504E-04									0.44972461 4.8893772e-005 0.00019934163
0.449340E+00 0.141849E-03 0.201625E-03 0.600574E-04									0.45010875 2.9304597e-005 0.00019594991
0.449725E+00 0.488938E-04 0.199342E-03 0.601647E-04									0.45049289 6.4319317e-005 0.00020504474
0.450109E+00 0.293046E-04 0.195950E-03 0.602725E-04									0.45087702 -7.1398408e-005 0.00020420380
0.450493E+00 0.643193E-04 0.205045E-03 0.603806E-04									0.45126115 3.7676768e-005 0.00020164800
0.450877E+00 -0.713984E-04 0.204204E-03 0.604892E-04									0.45164527 -3.3452801e-005 0.00020554933
0.451261E+00 0.376768E-04 0.201648E-03 0.605981E-04									0.45202939 0.00025674118 0.00020848204
0.451645E+00 -0.334528E-04 0.205549E-03 0.607075E-04									0.45241350 0.00013020181 0.00020517913
0.452029E+00 0.256741E-03 0.208482E-03 0.608172E-04									0.45279761 5.2844044e-005 0.00020572068
0.452414E+00 0.130202E-03 0.205179E-03 0.609274E-04									0.45318172 0.00017797304 0.00020470480
0.452798E+00 0.528440E-04 0.205721E-03 0.610380E-04									0.45356582 3.0579524e-005 0.00021173931
0.453182E+00 0.177973E-03 0.204705E-03 0.611489E-04									0.45394991 0.00012851257 0.00024175642
0.453566E+00 0.305795E-04 0.211739E-03 0.612603E-04									0.45433400 3.5685587e-005 0.00020834444
0.453950E+00 0.128513E-03 0.241756E-03 0.613722E-04									0.45471809 6.9611874e-005 0.00021083118
0.454334E+00 0.356856E-04 0.208344E-03 0.614844E-04									0.45510217 2.3919290e-005 0.00021211757
0.454718E+00 0.696119E-04 0.210831E-03 0.615971E-04									0.45548625 0.00015398445 0.00020914016
0.455102E+00 0.239193E-04 0.212118E-03 0.617102E-04									0.45587033 0.00017239447 0.00021608846
0.455486E+00 0.153984E-03 0.209140E-03 0.618237E-04									0.45625439 8.9782968e-005 0.00021371375
0.455870E+00 0.172394E-03 0.216088E-03 0.619376E-04									0.45663846 0.00017845718 0.00020869374
0.456254E+00 0.897830E-04 0.213714E-03 0.620520E-04									0.45702252 7.5713176e-005 0.00021248756
0.456638E+00 0.178457E-03 0.208694E-03 0.621668E-04									0.45740658 0.00014182722 0.00021338945
0.457023E+00 0.757132E-04 0.212488E-03 0.622821E-04									0.45779063 0.00015911325 0.00021581913
0.457407E+00 0.141827E-03 0.213389E-03 0.623978E-04									0.45817467 3.5712059e-005 0.00020617497
0.457791E+00 0.159113E-03 0.215819E-03 0.625139E-04									0.45855872 4.1725548e-005 0.00021854326
0.458175E+00 0.357121E-04 0.206175E-03 0.626305E-04									0.45894275 6.8118998e-005 0.00021270818
0.458559E+00 0.417255E-04 0.218543E-03 0.627476E-04									0.45932679 9.5479815e-005 0.00021907553
0.458943E+00 0.681190E-04 0.212708E-03 0.628650E-04									0.45971082 8.4495199e-005 0.00022225235
0.459327E+00 0.954798E-04 0.219076E-03 0.629830E-04									0.46009484 2.5912471e-005 0.00022049208
0.459711E+00 0.844952E-04 0.222252E-03 0.631014E-04									0.46047886 -3.8312837e-006 0.00022268908
0.460095E+00 0.259125E-04 0.220492E-03 0.632202E-04									0.46086288 5.2800909e-005 0.00022114306
0.460479E+00 -0.383128E-05 0.222689E-03 0.633395E-04									0.46124689 1.7171826e-005 0.00022215148
0.460863E+00 0.528009E-04 0.221143E-03 0.634593E-04									0.46163089 4.5782730e-005 0.00022531583
0.461247E+00 0.171718E-04 0.222151E-03 0.635795E-04									0.46201489 0.00016910451 0.00022985194
0.461631E+00 0.457827E-04 0.225316E-03 0.637002E-04									0.46239889 -5.9232169e-005 0.00026731395
0.462015E+00 0.169105E-03 0.229852E-03 0.638213E-04									0.46278288 2.1370160e-006 0.00022876413
0.462399E+00 -0.592322E-04 0.267314E-03 0.639429E-04									0.46316687 -1.8678266e-005 0.00022765112
0.462783E+00 0.213702E-05 0.228764E-03 0.640649E-04									0.46355086 0.00015014293 0.00023418349
0.463167E+00 -0.186783E-04 0.227651E-03 0.641873E-04									0.46393484 3.5106411e-005 0.00023606982
0.463551E+00 0.150143E-03 0.234183E-03 0.643102E-04									0.46431881 9.7925702e-005 0.00023601721
0.463935E+00 0.351064E-04 0.236070E-03 0.644334E-04									0.46470278 5.9068287e-005 0.00023186783
0.464319E+00 0.979257E-04 0.236017E-03 0.645571E-04									0.46508675 5.7777421e-005 0.00023849952
0.464703E+00 0.590683E-04 0.231868E-03 0.646812E-04									0.46547071 2.8090069e-005 0.00023205141
0.465087E+00 0.577774E-04 0.238500E-03 0.648057E-04									0.46585466 0.00011760084 0.00022983908
0.465471E+00 0.280901E-04 0.232051E-03 0.649307E-04									0.46623862 -7.6262146e-005 0.00023503734
0.465855E+00 0.117601E-03 0.229839E-03 0.650560E-04									0.46662256 8.0318063e-006 0.00023643125
0.466239E+00 -0.762621E-04 0.235037E-03 0.651817E-04									0.46700651 6.7624140e-005 0.00023416697
0.466623E+00 0.803181E-05 0.236431E-03 0.653078E-04									0.46739044 0.00020830017 0.00024077516
0.467007E+00 0.676241E-04 0.234167E-03 0.654343E-04									0.46777438 4.3264723e-005 0.00024101183
0.467390E+00 0.208300E-03 0.240775E-03 0.655612E-04									0.46815831 4.3435335e-005 0.00024078563
0.467774E+00 0.432647E-04 0.241012E-03 0.656884E-04									0.46854223 0.00013163873 0.00024599369
0.468158E+00 0.434353E-04 0.240786E-03 0.658160E-04									0.46892615 0.00010032297 0.00022936744
0.468542E+00 0.131639E-03 0.245994E-03 0.659440E-04									0.46931006 -2.6874263e-005 0.00024844046
0.468926E+00 0.100323E-03 0.229367E-03 0.660724E-04									0.46969398 2.7309728e-005 0.00024221540
0.469310E+00 -0.268743E-04 0.248440E-03 0.662011E-04									0.47007788 -5.7195858e-005 0.00024086116
0.469694E+00 0.273097E-04 0.242215E-03 0.663302E-04									0.47046178 -2.4667304e-005 0.00025726008
0.470078E+00 -0.571959E-04 0.240861E-03 0.664596E-04									0.47084568 0.00014399940 0.00030020418
0.470462E+00 -0.246673E-04 0.257260E-03 0.665893E-04									0.47122957 5.7108746e-006 0.00025388957
0.470846E+00 0.143999E-03 0.300204E-03 0.667194E-04									0.47161346 -3.0671124e-005 0.00024866705
0.471230E+00 0.571087E-05 0.253890E-03 0.668498E-04									0.47199734 -9.1769384e-005 0.00025624656
0.471613E+00 -0.306711E-04 0.248667E-03 0.669805E-04									0.47238122 -0.00010257453 0.00024226045
0.471997E+00 -0.917694E-04 0.256247E-03 0.671116E-04									0.47276509 0.00020746660 0.00025379658
0.472381E+00 -0.102575E-03 0.242260E-03 0.672429E-04									0.47314896 -0.00017276484 0.00026022588
0.472765E+00 0.207467E-03 0.253797E-03 0.673746E-04									0.47353283 0.00010455706 0.00026386844
0.473149E+00 -0.172765E-03 0.260226E-03 0.675065E-04									0.47391669 1.2620338e-005 0.00024841287
0.473533E+00 0.104557E-03 0.263868E-03 0.676387E-04									0.47430054 0.00015145413 0.00031920797
0.473917E+00 0.126203E-04 0.248413E-03 0.677712E-04									0.47468439 -2.1764288e-005 0.00031538379
0.474301E+00 0.151454E-03 0.319208E-03 0.679039E-04									0.47506824 5.3041170e-005 0.00033203356
0.474684E+00 -0.217643E-04 0.315384E-03 0.680369E-04									0.47545208 7.9130156e-005 0.00026443555
0.475068E+00 0.530412E-04 0.332034E-03 0.681702E-04									0.47583592 -1.5433701e-005 0.00025085439
0.475452E+00 0.791302E-04 0.264436E-03 0.683037E-04									0.47621975 0.00023179559 0.00025937986
0.475836E+00 -0.154337E-04 0.250854E-03 0.684374E-04									0.47660358 -9.3952724e-005 0.00026013057
0.476220E+00 0.231796E-03 0.259380E-03 0.685713E-04									0.47698740 0.00012057101 0.00026305743
0.476604E+00 -0.939527E-04 0.260131E-03 0.687055E-04									0.47737122 1.1902633e-005 0.00025068922
0.476987E+00 0.120571E-03 0.263057E-03 0.688398E-04									0.47775503 0.00026316311 0.00026469808
0.477371E+00 0.119026E-04 0.250689E-03 0.689744E-04									0.47813884 8.0537988e-005 0.00026637618
0.477755E+00 0.263163E-03 0.264698E-03 0.691091E-04									0.47852264 3.9353508e-005 0.00026868724
0.478139E+00 0.805380E-04 0.266376E-03 0.692440E-04									0.47890644 8.9747392e-005 0.00026258822
0.478523E+00 0.393535E-04 0.268687E-03 0.693791E-04									0.47929024 0.00021512764 0.00033577510
0.478906E+00 0.897474E-04 0.262588E-03 0.695143E-04									0.47967402 0.00010433470 0.00026814860
0.479290E+00 0.215128E-03 0.335775E-03 0.696497E-04									0.48005781 1.6437297e-005 0.00028263382
0.479674E+00 0.104335E-03 0.268149E-03 0.697853E-04									0.48044159 1.9880915e-005 0.00027683937
0.480058E+00 0.164373E-04 0.282634E-03 0.699209E-04									0.48082537 0.00013074288 0.00028381226
0.480442E+00 0.198809E-04 0.276839E-03 0.700567E-04									0.48120914 0.00026356707 0.00027665217
0.480825E+00 0.130743E-03 0.283812E-03 0.701926E-04									0.48159290 4.4508695e-005 0.00028538924
0.481209E+00 0.263567E-03 0.276652E-03 0.703286E-04									0.48197666 -2.2303382e-005 0.00029071660
0.481593E+00 0.445087E-04 0.285389E-03 0.704647E-04									0.48236042 -8.0600302e-006 0.00028872769
0.481977E+00 -0.223034E-04 0.290717E-03 0.706008E-04									0.48274417 0.00016015267 0.00028644745
0.482360E+00 -0.806003E-05 0.288728E-03 0.707369E-04									0.48312792 0.00014105851 0.00037199178
0.482744E+00 0.160153E-03 0.286447E-03 0.708730E-04									0.48351166 5.3485813e-005 0.00028100183
0.483128E+00 0.141059E-03 0.371992E-03 0.710091E-04									0.48389540 4.3351956e-005 0.00029542808
0.483512E+00 0.534858E-04 0.281002E-03 0.711451E-04									0.48427913 0.00010991015 0.00029222956
0.483895E+00 0.433520E-04 0.295428E-03 0.712811E-04									0.48466286 -5.9254365e-005 0.00029482532
0.484279E+00 0.109910E-03 0.292230E-03 0.714171E-04									0.48504659 -4.1546406e-005 0.00028446333
0.484663E+00 -0.592544E-04 0.294825E-03 0.715529E-04									0.48543031 -1.8937233e-005 0.00028591359
[truncated: 127 more rows]

## Sheet: Figure 2A
MLKL	Volume	UV	MLKL:RIPK3	Volume	UV	MLKL (TSEE):RIPK3	Volume	UV	UV_Scaled	MLKL:Mb27	Volume	UV
[truncated: 41,749 more rows]

## Sheet: Figure 4A
row.x	column.x	fluorescence	scan	time	well	row.y	column.y	sample
[truncated: 651 more rows]

[truncated: 7 more sheets: Figure 4B, Figure 4C, Figure 4E, Supplementary Figure 1A, Supplementary Figure 1F, Supplementary Figure 5A, Supplementary Figure 5C]
